# Supplementary material for: CRISPR whole-genome screening identifies new necroptosis regulators and RIPK1 alternative splicing
Source: Cell Death Dis. 2018 Feb 15;9(3):261. doi: 10.1038/s41419-018-0301-y (PMC5833675; doi:10.1038/s41419-018-0301-y)
Supplement: Supplementary file 12 — Table S1 [file 41419_2018_301_MOESM12_ESM.xlsx]

## Sheet: Table S1
Table S1 sgRNA sequences and screen normalized read counts
Screen	sgRNA	Targeting sequence	Library	Gene	NCBI Gene ID	Normalized read counts
						Day 2 reference			No treatment			TNFα+zVAD treatment
						Replicate 1	Replicate 2	Replicate 3	Replicate 1	Replicate 2	Replicate 3	Replicate 1	Replicate 2	Replicate 3
Library 1	Wbp11_b	AAACAAATTATCCGGGACA	Library 1	Wbp11	60321	106.237	98.326	123.813	27.471	22.316	24.72	132.492	24.057	36.001
Library 1	Pip5kl1_d	AAACAAGTCCATTTCCTCA	Library 1	Pip5kl1	227733	275.508	290.735	365.778	267.841	354.266	316.557	267.053	312.736	233.056
Library 1	Epha3_g	AAACAATTCAAGGAGAGCT	Library 1	Epha3	13837	155.814	154.21	220.74	149.029	145.054	160.682	99.369	183.705	515.376
Library 1	Brd8_d	AAACACAACTTCTCTCGGA	Library 1	Brd8	78656	205.391	207.971	268.143	151.777	223.857	201.195	175.965	229.631	223.582
Library 1	Brdt_e	AAACACTAAGAAGAGTGGG	Library 1	Brdt	114642	181.311	176.846	241.258	175.127	229.436	228.662	180.106	96.226	94.738
Library 1	Rnf2_c	AAACACTCCTTTGTAGTCA	Library 1	Rnf2	19821	216.723	193.823	273.803	267.841	263.607	310.377	153.193	358.662	989.066
Library 1	Psmd1_e	AAACACTTTCGAGGCCACC	Control	Psmd1	70247	261.343	248.999	289.368	47.387	30.684	86.521	62.105	83.105	85.264
Library 1	Rnf148_f	AAACAGACCTATGAACTGA	Library 1	Rnf148	71300	202.558	157.747	245.503	218.393	278.949	265.743	6107.03	170.583	121.265
Library 1	C3ar1_c	AAACAGAGGCCGTGAGTGT	Library 1	C3ar1	12267	237.262	261.025	307.763	258.913	239.896	268.489	277.404	253.688	134.528
Library 1	Nme7_b	AAACAGCAGCTCATAGCGT	Library 1	Nme7	171567	204.683	226.363	322.621	230.068	253.844	272.61	296.036	4037.14	4166.59
Library 1	Ssh1_h	AAACAGCCCACAGGGCCAG	Library 1	Ssh1	231637	246.47	223.533	313.423	249.985	372.397	360.504	171.825	415.523	117.475
Library 1	Wbp11_a	AAACAGCGCATGATGGTCC	Library 1	Wbp11	60321	301.005	257.488	382.758	21.29	23.711	20.6	99.369	15.309	18.948
Library 1	Pik3c2a_g	AAACAGGATTATGATCTCA	Library 1	Pik3c2a	18704	128.901	140.062	176.168	172.38	160.396	155.188	178.036	59.048	784.432
Library 1	Itch_e	AAACATAATTTACTCGTAG	Library 1	Itch	16396	87.823	86.301	112.493	89.28	142.962	93.388	4577.17	72.17	104.212
Library 1	Alpk2_a	AAACATAGCGTGCGCCTCT	Library 1	Alpk2	225638	347.749	282.246	337.478	394.894	293.594	434.665	1020.6	231.818	1235.39
Library 1	Pik3ca_f	AAACATGAACTGTTCAGAG	Control	Pik3ca	18706	172.104	189.579	216.495	77.605	109.488	116.735	219.439	126.844	58.738
Library 1	Rnf115_h	AAACATTGTGTGATCCAGA	Library 1	Rnf115	67845	162.897	169.065	212.958	179.247	205.028	192.955	817.722	389.28	212.213
Library 1	Adk_b	AAACCAAATGACCAGATCT	Library 1	Adk	11534	293.214	265.269	357.996	295.312	358.45	241.023	368.492	258.062	223.582
Library 1	Aplnr_f	AAACCAACATGTAGATGGC	Library 1	Aplnr	23796	213.89	181.09	261.068	294.625	207.817	229.349	188.387	220.883	187.582
Library 1	Ezh2_e	AAACCAAGAGTGGAAGCAG	Library 1	Ezh2	14056	244.345	258.903	307.056	140.101	202.238	189.522	250.492	457.076	339.163
Library 1	Pak3_f	AAACCACTGCCCATGGCCC	Library 1	Pak3	18481	385.994	374.206	626.846	374.977	322.884	417.498	654.177	3807.51	437.69
Library 1	Ccr2_h	AAACCAGTGTGAAGCAAAT	Library 1	Ccr2	12772	237.262	230.607	249.748	269.901	349.384	313.81	227.72	422.084	500.218
Library 1	Uhmk1_g	AAACCATACTCCGCGGCCG	Library 1	Uhmk1	16589	260.635	283.661	365.778	269.214	241.291	269.176	267.053	909.777	911.381
Library 1	Cdc14b_c	AAACCATGGCCAGATTGAG	Library 1	Cdc14b	218294	297.463	258.195	382.758	342.012	349.384	307.63	171.825	345.54	392.216
Library 1	Azi2_a	AAACCCACCCTCATCCAGC	Library 1	Azi2	27215	276.924	241.925	321.913	212.899	209.909	247.203	132.492	286.492	54.948
Library 1	Pikfyve_f	AAACCCTTGACTCCTGACC	Library 1	Pikfyve	18711	318.002	280.124	371.438	334.458	366.818	396.211	467.861	242.753	339.163
Library 1	Efna3_b	AAACCGGCATGCGGTATAC	Library 1	Efna3	13638	234.429	193.823	270.265	238.997	260.818	280.85	184.246	264.623	824.222
Library 1	NTC_24	AAACCTGAAACTTGTCAGA	Control	NoTarget	no_gid	195.476	206.556	280.878	238.997	300.568	245.829	320.878	389.28	113.686
Library 1	Rnf103_e	AAACCTGGCCAGGACGAAC	Library 1	Rnf103	22644	206.1	210.093	329.696	228.695	183.409	273.296	308.457	218.696	265.267
Library 1	Prop1_a	AAACGAAGGGTCATGCCTG	Library 1	Prop1	19127	250.719	243.34	337.478	265.781	205.028	295.956	438.878	201.201	1278.96
Library 1	Mylk4_e	AAACGCCACCTTCTCCAGC	Library 1	Mylk4	238564	252.136	247.584	350.213	260.973	200.844	304.883	236.001	345.54	219.793
Library 1	Ptprc_k	AAACGCCTAAGCCTAGTTG	Control	Ptprc	19264	231.596	223.533	307.763	240.37	330.555	278.103	2059.83	170.583	346.742
Library 1	Cxcr6_d	AAACGCTTCCTAAAGTTCA	Library 1	Cxcr6	80901	203.975	182.505	309.886	207.405	251.752	280.163	511.335	183.705	166.739
Library 1	Prpf4b_d	AAACGGAAAGAAGTTATCG	Library 1	Prpf4b	19134	221.681	174.724	297.151	155.897	135.29	97.508	86.948	185.892	155.371
Library 1	Rnf115_a	AAACGGTGTGCGGCGACAG	Library 1	Rnf115	67845	216.723	267.391	343.846	306.987	285.923	318.617	461.65	297.427	371.374
Library 1	Lancl1_d	AAACTACTTTGATTCTACT	Library 1	Lancl1	14768	159.355	137.233	165.555	199.164	233.62	227.976	130.421	203.388	140.212
Library 1	Ptpn21_e	AAACTCATTATTGAGCAGC	Library 1	Ptpn21	24000	156.522	159.869	239.843	197.103	194.567	184.029	811.511	94.039	801.485
Library 1	Hecw1_c	AAACTCCCAGAGCCGACGC	Library 1	Hecw1	94253	134.567	106.815	178.998	115.378	144.356	182.655	55.895	69.983	77.685
Library 1	Galk1_h	AAACTCCTCCATGAAGGCC	Library 1	Galk1	14635	241.512	215.752	290.783	273.335	205.028	247.203	258.773	323.671	265.267
Library 1	Tesk2_c	AAACTCGTCAGTCTGGAAA	Library 1	Tesk2	230661	328.626	217.167	303.518	291.191	364.726	313.123	633.475	205.575	202.74
Library 1	Arid1b_d	AAACTGAAAGCCGTTGGCG	Library 1	Arid1b	239985	200.434	176.139	254.7	183.368	207.817	166.862	836.353	207.762	200.845
Library 1	Tsg101_a	AAACTGAGATGGCGGATGA	Library 1	Tsg101	22088	140.233	152.088	182.535	87.22	57.882	93.388	128.351	181.518	77.685
Library 1	Rbbp4_g	AAACTGAGCATCATCATTA	Library 1	Rbbp4	19646	202.558	210.093	241.965	168.259	168.067	178.535	521.686	118.096	111.791
Library 1	Supt3_f	AAACTGCAGTTTCATGGAG	Library 1	Supt3h	109115	293.922	274.465	383.466	315.915	343.805	338.53	563.089	148.714	1030.75
Library 1	Ptpn11_f	AAACTGCCATCGACTCCTC	Library 1	Ptpn11	19247	389.535	311.956	481.808	282.95	272.673	314.497	863.266	562.05	492.638
Library 1	Fbxo30_f	AAACTGCTCCACAAACCAA	Library 1	Fbxo30	71865	332.167	290.735	326.158	283.637	371.7	409.944	347.79	286.492	846.959
Library 1	Baz2b_f	AAACTGCTGAAGCCACGGA	Library 1	Baz2b	407823	169.271	169.772	227.108	225.948	226.646	226.602	86.948	87.479	87.159
Library 1	Ube4a_a	AAACTGCTTGGCATCAGCC	Library 1	Ube4a	140630	303.838	333.885	469.781	367.423	474.214	414.751	929.511	1449.96	113.686
Library 1	Hat1_f	AAACTGCTTTCGGTTACAA	Library 1	Hat1	107435	289.673	304.175	417.426	319.349	273.37	353.637	192.527	1051.93	100.422
Library 1	Cdk7_c	AAACTGGACTTCCTCGGAG	Library 1	Cdk7	12572	282.59	309.127	448.556	32.278	70.435	34.334	72.456	45.926	47.369
Library 1	Rbks_d	AAACTGGAGAAACCATCCA	Library 1	Rbks	71336	262.759	231.315	336.771	306.987	191.778	256.129	494.773	599.228	450.954
Library 1	Ubox5_c	AAACTGTCACATAGATTGG	Library 1	Ubox5	140629	180.603	182.505	217.203	234.189	237.107	252.009	532.037	3744.08	125.054
Library 1	Prdm12_c	AAACTGTGCAGGATGTCGG	Library 1	Prdm12	381359	299.588	253.244	339.601	261.66	227.344	324.797	229.79	192.453	350.531
Library 1	Bpgm_g	AAACTTAACAACGACGGAC	Library 1	Bpgm	12183	273.383	205.849	326.866	252.732	298.476	260.249	339.51	737.007	172.423
Library 1	Phf10_d	AAACTTAATCGAATACAAA	Library 1	Phf10	72057	90.655	105.4	160.603	131.86	114.369	152.442	45.544	98.413	1237.28
Library 1	Acpp_f	AAACTTCAACTCCTTGGCT	Library 1	Acpp	56318	238.679	250.414	314.131	257.539	347.292	335.097	244.281	76.544	1051.59
Library 1	Nme1_b	AAACTTCAGACCAACAAGG	Library 1	Nme1	18102	259.218	215.045	289.368	269.214	306.844	295.956	287.755	1968.27	1197.49
Library 1	Bai3_g	AAACTTTACAAACTGCACC	Library 1	Bai3	210933	341.375	321.152	423.086	355.061	352.174	408.571	3552.43	284.305	335.373
Library 1	Kmt2c_g	AAAGAACAATCTGTGGAAG	Library 1	Mll3	231051	138.816	171.894	221.448	118.125	168.764	127.721	159.404	150.901	197.055
Library 1	Prkag3_g	AAAGAACCTGTGCCATACG	Library 1	Prkag3	241113	264.884	228.485	366.486	256.166	277.555	322.737	146.983	282.118	229.266
Library 1	Ing3_h	AAAGAAGAATAAACCCGAG	Library 1	Ing3	71777	140.233	151.38	188.195	120.872	170.159	154.502	233.93	675.772	98.528
Library 1	Cdk5r2_h	AAAGAAGGCGCCGCCCGCG	Library 1	Cdk5r2	12570	254.969	268.099	370.731	316.602	251.752	363.937	281.545	172.77	244.424
Library 1	Mnat1_d	AAAGAAGGGTTCCGGTACT	Library 1	Mnat1	17420	211.766	210.801	270.973	169.633	141.567	220.422	260.843	129.031	272.846
Library 1	Ppp3cc_f	AAAGAAGGTCGGGTGGAAG	Library 1	Ppp3cc	19057	369.704	319.738	404.691	395.58	404.477	385.911	275.334	408.962	1134.96
Library 1	Ppp2ca_e	AAAGAATCCAACGTTCAAG	Library 1	Ppp2ca	19052	221.681	236.266	323.328	143.535	152.027	131.841	1194.49	642.968	1161.49
Library 1	Cdc25c_f	AAAGACAAACTCCACGACT	Library 1	Cdc25c	12532	223.806	181.09	294.321	234.876	307.542	262.996	1217.27	183.705	170.529
Library 1	Zfand6_g	AAAGACAGAACAGTAGCAA	Library 1	Zfand6	65098	191.226	161.991	263.19	248.611	301.963	274.67	304.317	139.966	1385.07
Library 1	Styxl1_g	AAAGACCAGAACGACAGAG	Library 1	Styxl1	76571	230.888	166.235	297.151	256.853	259.423	284.97	422.317	142.153	64.422
Library 1	Bak1_c	AAAGACCTCCTCTGTGTCC	Control	Bak1	12018	280.465	212.923	331.111	217.02	216.186	227.976	333.299	255.875	187.582
Library 1	Dlgap5_b	AAAGACTCGAGCACTGAGA	Library 1	Dlgap5	218977	250.719	230.607	262.483	199.851	198.751	243.083	356.071	564.237	742.747
Library 1	Ncoa6_g	AAAGACTTCAAATGGAAAC	Library 1	Ncoa6	56406	150.148	154.917	184.658	173.753	214.094	176.475	144.913	1852.36	191.371
Library 1	Jak3_h	AAAGAGAATGACAATCGCT	Library 1	Jak3	16453	223.806	154.21	302.811	247.925	133.896	232.782	503.054	150.901	204.634
Library 1	Tsks_a	AAAGAGATCCACGAAGCGG	Library 1	Tsks	22116	196.892	137.94	208.713	184.055	163.185	156.562	97.299	78.731	119.37
Library 1	Lmx1a_b	AAAGAGGAGAAAGATGCCG	Library 1	Lmx1a	110648	164.313	167.65	261.775	155.21	202.936	226.602	144.913	120.283	178.108
Library 1	Pik3cd_d	AAAGAGGAGAGCCAGAGCG	Library 1	Pik3cd	18707	211.057	186.749	300.688	206.031	260.818	225.229	1697.55	297.427	187.582
Library 1	Phf20_c	AAAGAGGGTTTACATGATG	Library 1	Phf20	228829	225.93	251.829	283.708	247.925	223.159	246.516	536.177	238.379	227.372
Library 1	Map3k2_c	AAAGATAATGCTGGCCGAC	Library 1	Map3k2	26405	200.434	212.215	273.095	287.071	232.923	363.937	250.492	839.794	350.531
Library 1	Jade3_g	AAAGATATCCATGTCATCT	Library 1	Phf16	382207	230.18	242.633	287.953	270.588	335.437	369.431	575.51	3142.67	145.897
Library 1	Otp_a	AAAGATGCCGCCGAGCTTC	Library 1	Otp	18420	254.969	280.832	277.34	330.337	299.173	302.823	74.527	196.827	117.475
Library 1	Sirt3_e	AAAGATGGCTTCAGGGTAC	Library 1	Sirt3	64384	253.552	220.704	320.498	263.034	238.502	252.696	223.58	223.07	1119.81
Library 1	Dck_h	AAAGCAAGCCTCTGAGGAT	Library 1	Dck	13178	224.514	255.366	323.328	280.203	244.081	232.096	296.036	194.64	176.213
Library 1	Gpr149_c	AAAGCAAGTCATAATTCTA	Library 1	Gpr149	229357	150.856	161.991	220.033	146.282	262.91	188.835	111.79	56.861	123.16
Library 1	Rock1_d	AAAGCAGAAGATTATGAAG	Library 1	Rock1	19877	109.778	149.965	193.148	158.644	190.383	165.488	287.755	188.079	89.054
Library 1	Pik3c2a_c	AAAGCAGAAGCGTTACAGA	Library 1	Pik3c2a	18704	204.683	229.9	357.288	269.214	231.528	344.71	1362.18	166.209	236.845
Library 1	Ing5_e	AAAGCAGAGATCGACATCC	Library 1	Ing5	66262	189.81	246.17	307.056	302.866	352.174	304.197	254.632	242.753	164.844
Library 1	Phrf1_e	AAAGCAGCAATGGCCAAAG	Library 1	Phrf1	101471	213.182	178.968	276.633	217.707	207.12	238.276	252.562	91.853	136.423
Library 1	Nim1k_f	AAAGCAGCTGTCAGACCGA	Library 1	Nim1k	245269	279.757	245.462	369.316	304.927	242.686	319.303	337.44	190.266	329.689
Library 1	Mid2_h	AAAGCAGTAATGGGTTCAA	Library 1	Mid2	23947	199.017	187.457	249.748	249.298	278.252	276.043	225.65	367.41	136.423
Library 1	Cbx1_a	AAAGCCACGAGGCTTTGCC	Library 1	Cbx1	12412	347.749	297.101	402.568	369.483	302.66	426.424	2287.55	188.079	316.425
Library 1	Arid1a_g	AAAGCCGAGCAGCAACAGC	Library 1	Arid1a	93760	342.791	276.587	435.821	394.207	270.581	436.725	2531.83	452.702	327.794
Library 1	Prkcz_b	AAAGCCTTCAAATTCGGAC	Library 1	Prkcz	18762	272.675	231.315	295.028	272.648	332.647	322.05	186.316	181.518	204.634
Library 1	Kdm6a_e	AAAGCGAGCGGCGAGAGCG	Library 1	Kdm6a	22289	236.554	184.627	257.53	313.855	239.199	293.21	472.001	126.844	250.109
Library 1	Dcun1d5_a	AAAGCTCCCGGAGTGGCAG	Library 1	Dcun1d5	76863	113.319	118.133	174.045	120.185	99.724	147.635	178.036	80.918	100.422
Library 1	Gpr82_b	AAAGCTGTGGTAGAAATCA	Library 1	Gpr82	319200	211.766	191.701	285.831	249.298	235.015	217.676	1295.93	157.461	204.634
Library 1	Asb15_g	AAAGCTTGTGGAGGCCATA	Library 1	Asb15	78910	174.229	239.803	253.285	179.247	285.923	279.476	540.317	2162.91	481.27
Library 1	Prkce_g	AAAGGAACGTCTGTGGCCG	Library 1	Prkce	18754	259.218	232.022	302.103	272.648	189.686	257.503	281.545	282.118	674.536
Library 1	Tacr1_f	AAAGGACAATTTGCCAGGT	Library 1	Tacr1	21336	237.262	223.533	341.016	250.672	366.818	284.97	4575.1	653.902	164.844
Library 1	Pten_b	AAAGGAGATATCAAGAGGA	Control	Pten	19211	163.605	136.525	176.168	267.841	267.094	262.996	9404.83	181.518	255.793
Library 1	Camk2d_a	AAAGGAGCAGCTGTGAAGC	Library 1	Camk2d	108058	244.345	239.803	281.586	238.997	283.831	216.302	142.843	468.01	439.585
Library 1	Rnf145_g	AAAGGAGCTGACGTCCCAG	Library 1	Rnf145	74315	274.799	250.414	379.928	396.954	541.859	425.738	455.44	238.379	265.267
Library 1	Phf10_c	AAAGGAGGCGAATGGGCTC	Library 1	Phf10	72057	240.095	231.315	351.628	234.189	225.252	289.776	252.562	196.827	720.01
Library 1	Chfr_c	AAAGGATGCTTCTTTGTCT	Library 1	Chfr	231600	229.472	186.042	278.755	240.37	294.292	274.67	3527.59	1487.14	145.897
Library 1	Psph_h	AAAGGCAATGCTCCTCCCA	Library 1	Psph	100678	422.823	384.817	558.926	386.652	378.674	464.192	300.176	747.942	1453.28
Library 1	Rnf19a_a	AAAGGCACCCAAACAGAGA	Library 1	Rnf19a	30945	262.759	225.656	344.553	223.201	328.463	236.902	749.406	356.475	180.003
Library 1	Bpnt1_c	AAAGGCAGGAACCATAGTC	Library 1	Bpnt1	23827	325.085	263.147	406.106	318.662	331.95	354.324	915.02	314.923	229.266
Library 1	Kdm6b_a	AAAGGCTTCCCGTGCAGAG	Library 1	Kdm6b	216850	298.88	278.002	443.603	304.24	371.003	413.378	378.843	380.532	242.53
Library 1	Hr_h	AAAGGGAGCAGGTTCTCCT	Library 1	Hr	15460	279.757	263.147	403.276	289.818	301.963	341.964	571.37	220.883	195.161
Library 1	Ltk_f	AAAGGGCAGTGACTGCAGT	Library 1	Ltk	17005	272.675	309.834	316.961	280.89	306.844	279.476	2763.69	225.257	502.112
Library 1	Pask_f	AAAGGTAGCCTGGGCCGCT	Library 1	Pask	269224	367.58	326.104	358.703	361.242	395.411	368.057	339.51	319.297	265.267
Library 1	Gak_f	AAAGGTCAACCCAGAGGAG	Library 1	Gak	231580	334.292	285.076	426.623	206.718	249.66	206.002	161.474	150.901	151.581
Library 1	Gpr182_f	AAAGGTCTGGTTGAAGAGG	Library 1	Gpr182	11536	292.506	273.05	354.458	300.119	377.279	313.81	202.878	148.714	649.904
Library 1	Akt1_e	AAAGGTGCCATCGTTCTTG	Control	Akt1	11651	307.379	292.857	382.758	217.707	277.555	270.549	987.476	1226.89	322.11
Library 1	Pak2_e	AAAGGTTTCAAACTGTGAT	Library 1	Pak2	224105	227.347	230.607	313.423	272.648	277.555	316.557	289.825	319.297	240.635
Library 1	Pank1_f	AAAGTAAACCAGCTTAACC	Library 1	Pank1	75735	227.347	219.289	321.913	206.031	258.726	263.683	3846.4	369.597	132.633
Library 1	Gpr52_d	AAAGTAGCTGGTAGTATAA	Library 1	Gpr52	620246	126.776	151.38	166.97	125.679	165.975	221.796	109.72	131.218	303.162
Library 1	Znrf4_a	AAAGTCACCAGGGCCACTG	Library 1	Znrf4	20834	343.499	315.493	507.986	336.518	405.174	359.13	618.984	332.419	219.793
Library 1	Ptpn23_e	AAAGTCACCGGCCTCCTTC	Library 1	Ptpn23	104831	340.666	314.079	400.446	152.463	134.593	201.882	534.107	41.552	1242.96
Library 1	Pik3ca_b	AAAGTCACTATCATTCCAT	Control	Pik3ca	18706	297.463	262.44	377.098	163.452	138.08	166.175	503.054	218.696	181.897
Library 1	Ccr3_d	AAAGTCAGAATCAAAGAGC	Library 1	Ccr3	12771	138.108	117.426	145.038	127.74	165.975	201.195	339.51	80.918	72.001
Library 1	Ptprk_d	AAAGTCATCGTATAAATCC	Library 1	Ptprk	19272	126.068	129.451	137.255	98.208	136.685	120.855	115.93	91.853	456.638
Library 1	Fbxl7_f	AAAGTCGGTGGGCATATCA	Library 1	Fbxl7	448987	254.969	281.539	343.846	300.119	357.753	270.549	314.668	1132.85	299.373
Library 1	Nek10_e	AAAGTCTGAGCCAACCATC	Library 1	Nek10	674895	259.926	212.215	364.363	287.071	359.147	298.016	271.194	199.014	1449.49
Library 1	Asb18_d	AAAGTCTGCTCTGGCCACT	Library 1	Asb18	208372	286.84	319.03	374.268	346.82	394.713	349.517	401.615	1277.19	180.003
Library 1	Prokr1_d	AAAGTGAATGGTAACGAGC	Library 1	Prokr1	58182	213.89	172.602	248.333	156.584	173.646	197.762	1440.85	179.331	125.054
Library 1	Gpr75_e	AAAGTGCAGGTCACCAAGG	Library 1	Gpr75	237716	360.497	307.005	447.141	303.553	252.449	333.037	416.106	310.549	155.371
Library 1	Map3k1_i	AAAGTGCGGAGTGTGGAGC	Control	Map3k1	26401	237.971	196.653	243.38	179.247	196.659	212.869	414.036	284.305	234.951
Library 1	Traip_d	AAAGTGTGGCCACAGTGGA	Library 1	Traip	22036	294.63	285.783	338.893	201.224	163.185	210.809	175.965	446.141	191.371
Library 1	Chd1_a	AAAGTGTTAGAAATGGCAG	Library 1	Chd1	12648	216.015	194.531	303.518	233.502	265.699	260.249	291.896	203.388	157.265
Library 1	Setd2_d	AAAGTTAATTTGGAGGAAC	Library 1	Setd2	235626	145.19	185.335	229.23	197.103	227.344	234.842	892.248	137.779	24.632
Library 1	Nme5_h	AAAGTTACTACAGTGCTCG	Library 1	Nme5	75533	190.518	222.826	338.893	245.177	284.528	337.844	258.773	301.801	134.528
Library 1	Ak7_a	AAAGTTCTGAAGATACAGA	Library 1	Ak7	78801	166.438	145.014	204.468	145.596	163.185	188.149	128.351	115.909	70.106
Library 1	Rps6ka5_h	AAATAAGCGGCCATGATGC	Library 1	Rps6ka5	73086	191.226	179.676	266.02	208.779	184.804	261.623	4829.73	159.648	94.738
Library 1	Cysltr2_f	AAATAATAGTCAGCCCTGA	Library 1	Cysltr2	70086	138.108	141.477	168.385	208.779	223.159	229.349	422.317	1342.8	87.159
Library 1	Mapk7_f	AAATACATGCACTCTGCTC	Library 1	Mapk7	23939	427.072	361.473	521.428	471.125	585.096	576.806	652.107	170.583	325.899
Library 1	Cdk19_e	AAATACATGGAGAAGCACA	Library 1	Cdk19	78334	277.632	304.175	399.031	315.915	373.095	302.823	391.264	216.509	1354.76
Library 1	Tec_b	AAATACCATCCTAAATTCT	Library 1	Tec	21682	245.761	210.801	297.151	258.226	402.384	317.243	204.948	194.64	244.424
Library 1	Rnf24_f	AAATACCCAGTTCATCTCT	Library 1	Rnf24	51902	240.804	222.119	288.661	272.648	373.095	306.257	312.597	131.218	113.686
Library 1	Dusp22_h	AAATACCTGTGTATTCCAG	Library 1	Dusp22	105352	271.258	288.613	293.613	297.372	281.041	285.656	2800.95	183.705	236.845
Library 1	Trpm7_d	AAATACTCAGATGTGAAAT	Library 1	Trpm7	58800	150.148	163.406	248.333	164.825	172.949	201.882	246.352	918.525	183.792
Library 1	Eif3a_d	AAATACTTGGAACTGTGTG	Control	Eif3a	13669	273.383	280.832	384.881	22.663	18.829	17.854	20.702	17.496	17.053
Library 1	Map2k5_g	AAATAGTGGCGCGGTGGAC	Library 1	Map2k5	23938	214.599	200.19	234.183	256.853	245.475	247.889	99.369	67.796	123.16
Library 1	Wnk3_h	AAATATGAGCAATGTTCAA	Library 1	Wnk3-ps	279561	184.852	163.406	274.51	200.537	295.686	247.889	124.211	76.544	149.686
Library 1	C5ar1_a	AAATCAACTATGATCACTA	Library 1	C5ar1	12273	186.269	192.409	258.945	232.816	144.356	210.809	250.492	113.722	113.686
Library 1	Atr_f	AAATCAAGTAACATCACAG	Library 1	Atr	245000	298.88	251.121	380.636	37.772	83.685	50.814	39.333	80.918	134.528
Library 1	Vmn1r224_h	AAATCATCATGAACTACAG	Library 1	Vmn1r224	665525	155.106	170.48	223.57	177.187	278.252	212.182	432.668	481.132	1212.65
Library 1	Ankk1_g	AAATCATCCCTCGTGAAGA	Library 1	Ankk1	244859	245.053	278.709	302.811	328.964	338.923	359.817	356.071	404.588	486.954
Library 1	Pak2_h	AAATCATCTCCATATTCTC	Library 1	Pak2	224105	209.641	247.584	274.51	217.707	309.634	261.623	221.509	172.77	549.481
Library 1	Phkg1_g	AAATCATTGACATCACCGG	Library 1	Phkg1	18682	243.637	239.096	285.123	225.261	288.015	255.443	283.615	244.94	132.633
Library 1	Gpr182_e	AAATCATTGTCCGGTTCCA	Library 1	Gpr182	11536	263.468	219.997	327.573	249.985	400.99	341.277	207.018	310.549	151.581
Library 1	Rock1_c	AAATCCAAATCATAAACCA	Library 1	Rock1	19877	269.842	270.221	358.703	262.347	342.41	413.378	225.65	214.323	155.371
Library 1	Gpr52_a	AAATCCAAGAGGGCAGGAG	Library 1	Gpr52	620246	327.21	366.425	447.848	313.855	245.475	291.836	318.808	310.549	452.848
Library 1	NTC_38	AAATCCATCACTTCGCACC	Control	NoTarget	no_gid	386.702	321.152	481.101	359.868	426.095	410.631	476.142	426.458	282.32
Library 1	Rnf34_f	AAATCCCGCCTGCTGGCCT	Library 1	Rnf34	80751	196.892	177.553	211.543	221.827	241.989	237.589	780.458	338.98	106.107
Library 1	Ube2r2_d	AAATCCCTGCAGGAGGAAC	Library 1	Ube2r2	67615	266.3	207.971	299.981	224.574	255.239	303.51	240.141	177.144	90.949
Library 1	Cdkn2c_d	AAATCCGGAGATTGCCAGG	Library 1	Cdkn2c	12580	217.432	205.849	328.281	58.376	70.435	67.294	153.193	196.827	121.265
Library 1	P2ry6_g	AAATCCTCACGGTAGACGC	Library 1	P2ry6	233571	310.212	287.198	389.833	309.047	253.844	357.07	229.79	306.175	269.056
Library 1	Fbxl7_h	AAATCCTGGCAAAGTCGGT	Library 1	Fbxl7	448987	300.296	262.44	423.086	269.214	349.384	295.27	896.389	743.568	217.898
Library 1	Cxcr3_e	AAATCCTGTGGGCAGGGCG	Library 1	Cxcr3	12766	379.62	311.249	389.833	456.016	318.7	527.366	380.913	212.136	297.478
Library 1	Whsc1_b	AAATCCTTGGCAGTGCAAA	Library 1	Whsc1	107823	317.294	249.707	373.561	298.746	339.621	328.917	1979.09	1209.39	229.266
Library 1	Acvr1c_c	AAATCGTGTGTGTCCCTCC	Library 1	Acvr1c	269275	240.804	234.852	288.661	227.321	222.462	252.009	227.72	94.039	87.159
Library 1	Fpr2_f	AAATCTCTCACGAAAGTCC	Library 1	Fpr2	14289	314.461	314.079	413.181	341.325	373.095	341.964	2422.11	2449.4	674.536
Library 1	Asb11_a	AAATCTCTTTCCATGGTCC	Library 1	Asb11	68854	227.347	215.752	211.543	225.261	247.568	247.889	378.843	247.127	1656.02
Library 1	Sfmbt1_f	AAATGACCCTGAGACTTAT	Library 1	Sfmbt1	54650	149.44	120.963	194.563	153.15	152.725	180.595	165.615	87.479	119.37
Library 1	Pik3c2a_d	AAATGACTGACAGCCCAAG	Library 1	Pik3c2a	18704	271.966	274.465	307.056	273.335	269.883	280.85	335.369	188.079	1110.33
Library 1	Stk25_e	AAATGAGCCTTTGCCAATG	Library 1	Stk25	59041	177.77	177.553	241.965	151.777	133.198	142.141	422.317	59.048	216.003
Library 1	Nlk_a	AAATGATGGCGGCTTACAA	Library 1	Nlk	18099	174.229	183.213	265.313	223.888	347.989	328.917	451.3	264.623	102.317
Library 1	Zak_e	AAATGGATATCACAGGACA	Library 1	B230120H23Rik	65964	220.973	258.903	273.095	251.358	285.226	279.476	109.72	150.901	233.056
Library 1	Fbxo25_g	AAATGGATCTACGTCCATA	Library 1	Fbxo25	66822	284.715	224.241	300.688	243.804	294.292	298.703	275.334	1631.48	1665.5
Library 1	Rc3h1_f	AAATGGGCAAGCCTTACGG	Library 1	Rc3h1	381305	218.14	185.335	293.613	187.489	245.475	238.276	4945.66	483.319	306.952
Library 1	Ephb3_g	AAATGGGTGACGTCTGAGC	Library 1	Ephb3	13845	164.313	159.161	191.733	171.693	258.028	200.509	105.579	102.787	142.107
Library 1	Ephb4_b	AAATGGGTGACTTACCCTC	Library 1	Ephb4	13846	254.26	231.315	300.688	232.129	286.62	301.45	2397.27	234.005	335.373
Library 1	Amhr2_e	AAATGGTAGATGCAGGACC	Library 1	Amhr2	110542	199.725	205.849	270.973	203.284	191.778	234.842	124.211	133.405	134.528
Library 1	Ptprb_c	AAATGTAACTTCACACTGT	Library 1	Ptprb	19263	318.002	246.17	337.478	271.275	253.147	336.47	500.984	109.348	172.423
Library 1	Apc_g	AAATGTCCCTTCGCTCCTA	Control	Apc	11789	334.292	271.636	403.276	414.81	442.832	475.178	3142.53	903.216	324.005
Library 1	Adra1a_d	AAATGTTCACCTGTGCTGG	Library 1	Adra1a	11549	281.882	290.735	410.351	342.699	391.924	368.057	285.685	391.467	1292.23
Library 1	Nup62_h	AAATTAAACCCTCCGGTGC	Library 1	Nup62	18226	165.73	176.139	278.755	97.522	139.475	117.421	153.193	148.714	183.792
Library 1	Lpar4_c	AAATTCAAGTCTCAGACCC	Library 1	Lpar4	78134	317.294	326.812	431.576	348.193	303.357	348.83	1153.09	3070.5	305.057
Library 1	Ccr9_d	AAATTCATGTAGTCATCTG	Library 1	Ccr9	12769	249.303	251.121	316.961	280.89	310.331	346.77	1945.97	3503.52	233.056
Library 1	Chek1_f	AAATTCTATGGCCACAGGA	Library 1	Chek1	12649	169.271	149.258	227.108	4.121	17.434	7.553	8.281	0	0
Library 1	Phf13_c	AAATTCTGCACCTTCGTCT	Library 1	Phf13	230936	305.962	294.979	302.103	311.794	437.95	370.117	422.317	1651.16	352.426
Library 1	Vrk2_b	AAATTCTGGATGATATGGA	Library 1	Vrk2	69922	225.93	192.409	282.293	197.79	245.475	242.396	256.702	212.136	108.002
Library 1	Mysm1_f	AAATTCTGGGTTAATCAAA	Library 1	Mysm1	320713	133.15	124.5	196.685	160.018	170.159	159.308	322.948	122.47	64.422
Library 1	Srpk2_g	AAATTGGAGATCTCTTCAA	Library 1	Srpk2	20817	207.516	217.167	275.218	191.609	163.185	188.835	679.019	218.696	157.265
Library 1	Trim25_h	AAATTGTGGCCGCACGGAG	Library 1	Trim25	217069	241.512	242.633	356.581	282.263	307.542	256.816	385.054	310.549	119.37
Library 1	Nf1_l	AAATTTAAAGCCCTGAAGA	Control	Nf1	18015	121.818	162.698	191.733	179.247	226.646	247.203	204.948	118.096	53.053
Library 1	Atm_b	AAATTTAAGCGCCTGATTC	Control	Atm	11920	143.066	168.357	166.97	173.066	216.186	211.496	136.632	155.274	136.423
Library 1	Prdm5_h	AAATTTGGACCCTTCGCTG	Library 1	Prdm5	70779	224.514	262.44	354.458	285.01	396.108	271.236	594.142	570.798	155.371
Library 1	Ptpn14_b	AACAAAGCAGTTCTTGCTC	Library 1	Ptpn14	19250	281.174	261.732	445.726	322.783	338.226	398.271	517.545	234.005	257.688
Library 1	Dusp10_e	AACAAAGGTTGAGATCCTG	Library 1	Dusp10	63953	250.719	215.752	351.628	340.639	271.976	324.797	360.212	166.209	180.003
Library 1	Kdm4c_g	AACAAATACCTCGCATACA	Library 1	Kdm4c	76804	270.55	251.829	307.056	352.314	357.753	374.237	281.545	566.424	153.476
Library 1	Gpr149_a	AACAAATGACTCTAACCTG	Library 1	Gpr149	229357	172.104	123.792	204.468	177.874	150.633	187.462	418.177	89.666	145.897
Library 1	Pik3r1_d	AACAACAATATGTCCTTGC	Library 1	Pik3r1	18708	192.643	144.306	250.455	185.428	240.594	170.982	221.509	135.592	168.634
Library 1	Htr1a_b	AACAACACCACAACGTCCC	Library 1	Htr1a	15550	376.787	407.453	530.626	420.991	222.462	468.998	664.528	802.616	1750.76
Library 1	Cacul1_f	AACAACTGGGAGGCCGCCG	Library 1	2700078E11Rik	78832	208.933	203.727	309.178	199.851	159.698	230.722	233.93	190.266	576.008
Library 1	Rnf152_d	AACAACTTGGGCCTTCGTC	Library 1	Rnf152	320311	233.721	191.701	246.21	203.971	237.107	267.116	254.632	133.405	117.475
Library 1	Gnrhr_h	AACAAGAAGGAAGCATTGA	Library 1	Gnrhr	14715	145.899	177.553	209.42	206.031	177.133	200.509	82.807	190.266	356.216
Library 1	Ccr8_e	AACAAGACGCAGTACAAGA	Library 1	Ccr8	12776	188.393	171.187	249.748	203.284	334.739	254.756	153.193	288.679	106.107
Library 1	Adora1_e	AACAAGCCTGGATAGCCAA	Library 1	Adora1	11539	163.605	176.846	240.55	236.249	281.739	199.135	1689.27	115.909	265.267
Library 1	Pdgfrl_c	AACAAGCGTCCAAAGGAGC	Library 1	Pdgfrl	68797	177.061	145.014	268.85	185.428	141.567	212.182	229.79	104.974	191.371
Library 1	Htr2c_e	AACAAGCGTCCACCATCGG	Library 1	Htr2c	15560	292.506	326.104	348.091	330.337	399.595	335.784	337.44	338.98	174.318
Library 1	Fbxo32_f	AACAAGGAGGTATACAGTA	Library 1	Fbxo32	67731	164.313	195.238	230.645	179.247	174.343	216.989	815.651	142.153	117.475
Library 1	Hopx_f	AACAAGGTCAACAAGCACC	Library 1	Hopx	74318	356.956	353.692	432.283	418.931	350.081	427.798	1538.14	203.388	269.056
Library 1	Dcun1d3_h	AACAAGTCACACAGCAGGC	Library 1	Dcun1d3	233805	215.307	224.241	296.443	221.14	269.186	250.636	229.79	155.274	276.635
Library 1	Trp53bp1_g	AACAATCTGCTGTAGAACA	Library 1	Trp53bp1	27223	157.939	162.698	173.338	164.138	203.633	181.969	310.527	113.722	39.79
Library 1	Ltb4r1_d	AACAATGGGCAACAGAGAC	Library 1	Ltb4r1	16995	247.886	224.948	326.158	318.662	331.252	287.03	281.545	196.827	515.376
Library 1	Cdkn3_b	AACAATTCACTCGCGACAG	Library 1	Cdkn3	72391	164.313	139.355	292.198	223.888	268.489	207.376	722.493	284.305	286.109
Library 1	NTC_20	AACACAACCGTAATGCCAG	Control	NoTarget	no_gid	242.928	201.605	297.858	192.296	268.489	238.276	374.703	65.609	134.528
Library 1	Flt3_c	AACACACTTGATCACAGGC	Library 1	Flt3	14255	219.556	174.017	279.463	211.526	159.698	270.549	124.211	192.453	754.116
Library 1	Gpr84_b	AACACAGACTCATGGTAGC	Library 1	Gpr84	80910	280.465	275.172	391.956	298.059	306.147	259.563	370.562	188.079	303.162
Library 1	Rnf151_c	AACACAGGAACTTGCAGTC	Library 1	Rnf151	67504	189.81	252.536	289.368	181.994	145.054	184.715	231.86	4540.14	225.477
Library 1	Pdpk1_c	AACACCACTAGGAATGCCA	Library 1	Pdpk1	18607	260.635	326.104	382.051	245.864	224.554	315.183	397.475	728.259	918.96
Library 1	Cdk10_f	AACACCATAGGCCCGAGCC	Library 1	Cdk10	234854	359.789	333.885	536.993	392.833	404.477	455.265	401.615	1071.61	282.32
Library 1	Atf2_d	AACACCCTCCAGTTACCAA	Library 1	Atf2	11909	391.66	308.42	430.161	442.281	479.095	486.852	343.65	809.177	640.43
Library 1	Hcar2_c	AACACCGGTGGCAAGACCT	Library 1	Niacr1	80885	248.594	255.366	372.853	263.034	331.95	379.044	364.352	209.949	231.161
Library 1	Setdb2_h	AACACGCAAACACTGGAAA	Library 1	Setdb2	239122	225.93	219.997	365.071	309.047	294.989	309.003	569.3	2576.24	204.634
Library 1	Ppap2a_b	AACACGCAAATCACATCGA	Library 1	Ppap2a	19012	262.051	203.019	328.988	287.757	221.765	381.104	712.142	2243.83	144.002
Library 1	Ppm1g_a	AACACGGTGAAGTGCTCCG	Library 1	Ppm1g	14208	233.721	207.264	280.17	192.296	183.409	186.089	2420.04	266.81	172.423
Library 1	Htr6_g	AACACGTCTAACTTCTTCC	Library 1	Htr6	15565	182.019	159.161	236.305	252.732	267.791	276.73	184.246	164.022	108.002
Library 1	Cxcr6_f	AACACTACCAGGTACACAC	Library 1	Cxcr6	80901	256.385	198.775	387.711	280.89	371.7	335.097	190.457	1642.41	161.055
Library 1	Ephb2_g	AACACTATCCGTACCTACC	Library 1	Ephb2	13844	295.339	258.195	410.351	291.878	320.792	379.731	708.002	240.566	252.004
Library 1	Stk4_b	AACACTTCCTCGGGCTGCT	Library 1	Stk4	58231	322.96	287.198	437.236	363.989	283.831	421.618	747.335	102.787	378.953
Library 1	Omg_a	AACAGAAGGATGAACAGGC	Library 1	Omg	18377	201.85	181.798	306.348	192.983	216.186	245.829	552.738	229.631	187.582
Library 1	Rnf19a_b	AACAGAGAAGGATTTCAAT	Library 1	Rnf19a	30945	199.017	171.894	237.013	126.366	208.515	203.942	219.439	857.29	197.055
Library 1	Braf_a	AACAGAGCCTGGCCCTGCT	Control	Braf	109880	262.051	221.411	286.538	252.732	234.317	275.356	209.088	231.818	227.372
Library 1	Trim37_d	AACAGAGCTTGGAGCAATG	Library 1	Trim37	68729	295.339	271.636	411.058	55.628	78.803	65.234	128.351	161.835	155.371
Library 1	Eed_e	AACAGCAACCCGGACCTCT	Library 1	Eed	13626	305.254	280.832	418.133	289.818	265.002	330.977	546.528	332.419	250.109
Library 1	Gpr146_a	AACAGCACAGCGTGGGCTG	Library 1	Gpr146	80290	346.332	219.997	400.446	260.973	315.213	368.057	157.334	371.784	269.056
Library 1	Pkm_a	AACAGCAGACGGTGGAACA	Library 1	Pkm2	18746	191.935	164.113	297.858	165.512	198.751	252.696	209.088	439.58	197.055
Library 1	Ackr3_d	AACAGCAGCGACTGCATTG	Library 1	Cxcr7	12778	258.51	241.218	287.246	232.816	303.357	258.876	211.158	249.314	1261.91
Library 1	Rnf32_g	AACAGCCATCATAGATACT	Library 1	Rnf32	56874	191.226	241.218	216.495	192.296	227.344	219.049	552.738	174.957	132.633
Library 1	Nudt2_f	AACAGCCCTGCGAGAGACT	Library 1	Nudt2	66401	254.26	288.613	291.491	222.514	260.12	195.015	1041.3	183.705	324.005
Library 1	Kdm3b_a	AACAGCCGCTTGCCCACCG	Library 1	Kdm3b	277250	274.091	286.491	393.371	234.189	244.778	291.836	153.193	487.693	746.537
Library 1	Ltn1_g	AACAGCCGGAACATAGCCC	Library 1	Ltn1	78913	243.637	215.752	340.308	208.092	248.962	238.962	221.509	218.696	316.425
Library 1	Rnf6_e	AACAGCTGGCATCTCAGCC	Library 1	Rnf6	74132	281.882	288.613	338.893	315.915	463.056	400.331	345.72	199.014	217.898
Library 1	Rag1_c	AACAGCTTAAATTTCCACT	Library 1	Rag1	19373	232.305	258.195	348.091	207.405	272.673	278.103	279.474	1922.34	121.265
Library 1	Bak1_j	AACAGCTTCAGCCCACAGC	Control	Bak1	12018	337.125	311.956	335.356	289.818	290.805	368.057	618.984	2267.88	324.005
Library 1	Mllt6_h	AACAGGACCCTGGTTCTGC	Library 1	Mllt6	246198	305.254	261.025	377.806	357.808	383.555	404.451	1476.04	925.086	174.318
Library 1	Rnf180_b	AACAGGCACCCTTCATTGT	Library 1	Rnf180	71816	344.208	224.241	348.091	320.036	279.647	352.264	316.738	201.201	149.686
Library 1	Cdc25a_a	AACAGGCGGCGGCGGTGGG	Library 1	Cdc25a	12530	197.601	174.724	256.823	186.115	161.791	168.922	144.913	87.479	92.843
Library 1	Prdm12_a	AACAGGGCTGAAGGCTCCG	Library 1	Prdm12	381359	295.339	299.931	325.451	278.142	167.37	293.896	194.597	393.654	310.741
Library 1	Rps6ka6_d	AACAGGTTCAAGTTAGAGT	Library 1	Rps6ka6	67071	179.894	200.19	210.835	214.273	209.212	230.036	213.229	227.444	430.111
Library 1	Nudt5_e	AACAGTGAAACTTACAACC	Library 1	Nudt5	53893	194.059	164.821	275.925	236.936	323.581	321.363	107.649	185.892	115.581
Library 1	Huwe1_g	AACAGTGGAGAATATGTCA	Library 1	Huwe1	59026	165.73	151.38	213.665	50.134	46.027	74.847	368.492	824.486	219.793
Library 1	Atm_d	AACAGTTCAACATTTAGAT	Control	Atm	11920	184.144	170.48	219.325	222.514	222.462	268.489	95.228	214.323	81.475
Library 1	Bai3_a	AACATAACCAGGAGATAGG	Library 1	Bai3	210933	166.438	156.332	276.633	179.934	237.107	206.002	118	146.527	85.264
Library 1	Ube2a_f	AACATAATGGTTTGGAATG	Library 1	Ube2a	22209	176.353	169.772	230.645	207.405	371.003	237.589	273.264	295.24	252.004
Library 1	Mid2_c	AACATAGGCTGTGAGCACA	Library 1	Mid2	23947	283.298	263.854	338.186	300.119	324.976	359.13	277.404	450.515	157.265
Library 1	Vipr2_h	AACATCACATGCTGGCGCC	Library 1	Vipr2	22355	252.136	247.584	341.016	293.938	196.659	304.883	279.474	645.155	888.644
Library 1	Hdac11_g	AACATCACCTTCATGGGCC	Library 1	Hdac11	232232	288.964	253.951	396.908	317.288	239.199	317.243	463.721	199.014	231.161
Library 1	Itch_f	AACATCAGACTTCAGGGTC	Library 1	Itch	16396	216.015	224.948	282.293	233.502	291.502	290.463	279.474	240.566	43.58
Library 1	Tnk1_d	AACATCCCGGAGTAGCCGA	Library 1	Tnk1	83813	149.44	151.38	199.515	201.911	271.278	177.162	428.528	129.031	151.581
Library 1	Prox1_f	AACATCCTGCTCTGAACCT	Library 1	Prox1	19130	330.043	287.905	366.486	255.479	275.462	282.91	426.457	183.705	282.32
Library 1	Mrgpra9_a	AACATCTCAGCCTCCACAA	Library 1	Mrgpra9	668725	308.795	288.613	417.426	304.24	388.437	348.83	281.545	369.597	1104.65
Library 1	Map3k12_g	AACATCTCGAAGTACACAT	Library 1	Map3k12	26404	243.637	229.9	280.878	276.769	243.383	262.996	3314.36	223.07	92.843
Library 1	Cckar_h	AACATCTTCCTGCTGTCCC	Library 1	Cckar	12425	244.345	214.337	338.893	269.214	272.673	294.583	1248.32	120.283	108.002
Library 1	Gpr111_h	AACATGAAATTTGCCTGTA	Library 1	Gpr111	435529	175.645	162.698	268.143	280.203	243.383	221.796	347.79	85.292	312.636
Library 1	Asb3_h	AACATGGAGCAAATGTCAA	Library 1	Asb3	65257	335.709	269.513	352.336	353.001	398.2	395.524	207.018	336.793	157.265
Library 1	Gpr50_a	AACATGGGACCTACAAAGG	Library 1	Gpr50	14765	254.26	207.264	307.763	171.006	143.659	195.015	109.72	892.282	79.58
Library 1	Slk_d	AACATTGGTCTCTTTATTC	Library 1	Slk	20874	155.106	171.187	222.155	209.465	228.041	243.083	169.755	179.331	492.638
Library 1	Ptprf_c	AACCAAGCATCACGAGAGC	Library 1	Ptprf	19268	301.005	276.587	384.173	295.999	260.12	353.637	364.352	107.161	164.844
Library 1	NTC_19	AACCAATTTGACACACAAT	Control	NoTarget	no_gid	183.436	203.019	203.76	333.771	349.384	200.509	211.158	161.835	108.002
Library 1	Trip12_d	AACCACAAGACGACTCAAT	Library 1	Trip12	14897	175.645	212.923	261.775	229.382	248.962	273.983	418.177	402.401	136.423
Library 1	Rnf219_h	AACCACAAGTCGATGCAAA	Library 1	Rnf219	72486	199.725	194.531	261.068	214.273	180.62	364.624	573.44	142.153	214.108
Library 1	Stk25_h	AACCACACCAAGGAAGTGG	Library 1	Stk25	59041	238.679	195.945	305.641	164.138	137.383	141.455	248.422	203.388	231.161
Library 1	Lnx2_f	AACCACCTGTATAACTACC	Library 1	Lnx2	140887	237.262	248.292	323.328	259.6	343.108	330.977	229.79	308.362	117.475
Library 1	Prlhr_d	AACCAGAGCGCAGAGGCCT	Library 1	Prlhr	226278	242.928	210.801	312.008	254.105	222.462	272.61	204.948	111.535	200.845
Library 1	Glp2r_c	AACCAGCAGAAGCAGGGCG	Library 1	Glp2r	93896	318.711	306.297	470.488	300.119	283.134	302.823	349.861	290.866	587.377
Library 1	Fbxo10_h	AACCAGGCTGCAGCGGCCC	Library 1	Fbxo10	269529	254.969	213.63	332.526	292.565	194.567	254.069	262.913	177.144	164.844
Library 1	Ccr3_h	AACCATCATGTTGCCCAGG	Library 1	Ccr3	12771	247.178	217.874	367.193	219.767	230.133	279.476	186.316	83.105	102.317
Library 1	Rnf44_c	AACCATGAACGGGCTCTGC	Library 1	Rnf44	105239	309.503	298.516	407.521	340.639	417.029	412.004	264.983	262.436	261.477
Library 1	Dusp12_a	AACCATGGCTGCGAGCGCC	Library 1	Dusp12	80915	233.721	319.738	325.451	269.214	211.304	334.41	211.158	697.642	108.002
Library 1	Phf7_g	AACCCAACAGAGGTCTCCA	Library 1	Phf7	71838	176.353	190.286	343.138	245.177	340.318	271.236	291.896	758.877	157.265
Library 1	Ikbkb_b	AACCCAGACATGTGGAGCC	Library 1	Ikbkb	16150	200.434	190.994	300.688	254.792	276.16	199.822	2573.24	76.544	68.211
Library 1	Fbxl19_c	AACCCGCTGCCGTCGTTGC	Library 1	Fbxl19	233902	247.178	176.139	278.048	248.611	220.37	310.377	511.335	312.736	162.95
Library 1	Prkd2_e	AACCCGGAGCCGGGATCTG	Library 1	Prkd2	101540	172.812	219.289	276.633	208.779	193.172	218.362	175.965	199.014	996.646
Library 1	Vps8_d	AACCCGTGCGCCAGGACTG	Library 1	Vps8	209018	335	300.638	367.901	315.228	313.818	373.551	496.844	201.201	174.318
Library 1	Ppp2r5d_a	AACCCTCCAAGCTTGCCAA	Library 1	Ppp2r5d	21770	276.216	229.9	303.518	300.119	374.489	304.883	246.352	284.305	1332.02
Library 1	Hipk1_d	AACCCTCCCAGCTACACAA	Library 1	Hipk1	15257	245.761	251.829	381.343	278.142	225.252	298.016	184.246	137.779	394.111
Library 1	Lck_a	AACCCTGAAGATGACTGGA	Library 1	Lck	16818	178.478	187.457	280.878	182.681	202.936	221.796	126.281	150.901	85.264
Library 1	Mgea5_a	AACCCTGCCGCCGCCTCGG	Library 1	Mgea5	76055	351.998	293.564	376.391	306.987	327.765	344.024	403.685	212.136	180.003
Library 1	Lnx1_e	AACCCTGCCTACGTGTCCT	Library 1	Lnx1	16924	371.121	310.542	540.531	502.03	442.135	447.711	2266.85	220.883	411.164
Library 1	Trim41_a	AACCCTGTGCAGACCCTTC	Library 1	Trim41	211007	310.92	263.854	348.798	246.551	324.279	304.883	229.79	194.64	219.793
Library 1	Ak3_g	AACCCTTACCCAGTGTAGC	Library 1	Ak3	56248	261.343	215.045	293.613	321.409	286.62	287.03	399.545	146.527	231.161
Library 1	Mnat1_f	AACCCTTCTTTGAAGCTGA	Library 1	Mnat1	17420	201.142	140.062	263.898	104.389	74.619	143.515	68.316	24.057	51.159
Library 1	Fbxo25_b	AACCGAGGATGGGTGGAAA	Library 1	Fbxo25	66822	196.184	163.406	238.428	212.212	224.554	230.036	333.299	111.535	265.267
Library 1	Bpgm_e	AACCGATTCTGTAGTTGGG	Library 1	Bpgm	12183	261.343	172.602	316.253	271.275	260.818	311.75	161.474	203.388	170.529
Library 1	Rnf133_c	AACCGCATGCTGTCAGAGC	Library 1	Rnf133	386611	226.639	207.264	303.518	215.646	246.173	255.443	236.001	1662.09	162.95
Library 1	Fbxo40_e	AACCGCCACTGCCACGTTC	Library 1	Fbxo40	207215	357.664	320.445	416.011	367.423	250.357	403.764	443.019	297.427	837.485
Library 1	Nek10_a	AACCGCTGATAAGCAACAA	Library 1	Nek10	674895	130.317	183.92	205.883	166.199	147.843	240.336	540.317	161.835	94.738
Library 1	Mylip_g	AACCGGATCTCCCAGCAGA	Library 1	Mylip	218203	211.057	205.849	324.743	210.152	317.305	245.829	1498.81	80.918	168.634
Library 1	Eif3c_g	AACCGGTCTCCGGGAACTA	Control	Eif3c	56347	160.064	176.846	208.005	137.354	188.291	157.248	801.16	85.292	221.687
Library 1	Rnf187_d	AACCGGTGCGCGCCGACTG	Library 1	Rnf187	108660	228.055	232.022	304.933	269.214	186.199	283.596	387.124	205.575	894.328
Library 1	Asb14_b	AACCTATCCAAGCTTCGTA	Library 1	Asb14	142687	271.966	239.096	341.016	311.108	396.805	304.883	538.247	1172.21	280.425
Library 1	Nek6_f	AACCTCACTGAACTGTCCT	Library 1	Nek6	59126	232.305	215.045	291.491	304.24	330.555	249.949	296.036	74.357	1159.6
Library 1	Itpk1_c	AACCTCAGCAGACCGATTG	Library 1	Itpk1	217837	201.142	173.309	251.87	224.574	315.213	355.697	180.106	174.957	81.475
Library 1	Fbxo42_f	AACCTCCAACACTGGGTGG	Library 1	Fbxo42	213499	344.916	367.132	382.051	234.876	200.844	245.829	482.352	247.127	140.212
Library 1	Prdm14_g	AACCTCGCCACCACCGAGG	Library 1	Prdm14	383491	322.252	268.806	395.493	204.658	254.541	231.409	1459.48	209.949	126.949
Library 1	Cdkl4_d	AACCTCGTGAACCTCATCG	Library 1	Cdkl4	381113	303.838	283.661	495.251	366.736	345.2	359.817	447.159	308.362	267.162
Library 1	Chd6_f	AACCTCTATACTACTGAAG	Library 1	Chd6	71389	145.19	158.454	174.045	157.271	190.383	190.895	132.492	433.019	109.896
Library 1	Cbx6_d	AACCTGAAGGTGATTGACA	Library 1	Cbx6	494448	299.588	240.511	401.153	247.925	336.831	408.571	952.283	645.155	447.164
Library 1	Trim31_g	AACCTGACTGATACACTGC	Library 1	Trim31	224762	141.649	192.409	268.143	197.79	196.659	239.649	236.001	1021.31	166.739
Library 1	Ptgfr_d	AACCTGCCAGACGGAGAAC	Library 1	Ptgfr	19220	247.178	233.437	316.961	233.502	208.515	309.003	312.597	115.909	162.95
Library 1	Gm711_a	AACCTGGTGGTGGAAGAAC	Library 1	Gm711	279029	222.389	170.48	288.661	243.804	267.791	248.576	221.509	124.657	166.739
Library 1	Trim25_f	AACCTGTCACCACTCCGTG	Library 1	Trim25	217069	271.966	298.516	384.881	300.806	333.344	379.044	171.825	3940.91	301.267
Library 1	Trim68_c	AACCTGTGAGCATCAGCTG	Library 1	Trim68	101700	292.506	224.948	365.071	302.179	300.568	295.956	366.422	303.988	111.791
Library 1	Ehmt1_e	AACCTTCATCAGCAGCCAT	Library 1	77683	77683	332.876	316.908	459.168	321.409	279.647	314.497	393.334	201.201	475.586
Library 1	Map4k2_f	AACCTTCTGCTCACTCTGC	Library 1	Map4k2	26412	290.381	240.511	331.111	267.154	227.344	280.85	204.948	404.588	242.53
Library 1	Pik3cb_a	AACCTTGACATCTGGGCAG	Library 1	Pik3cb	74769	296.047	266.684	343.846	234.876	237.107	250.636	1585.76	430.832	147.792
Library 1	Bmx_c	AACCTTGAGGAGCAGACAC	Library 1	Bmx	12169	241.512	164.113	282.293	183.368	231.528	193.642	679.019	260.249	896.223
Library 1	Prkcsh_d	AACCTTTCACCTGTTTGGA	Library 1	Prkcsh	19089	192.643	193.823	307.763	107.136	100.422	161.368	2260.64	67.796	53.053
Library 1	Styxl1_e	AACGACAGAGTGGAGCCTG	Library 1	Styxl1	76571	212.474	219.289	304.226	218.393	222.462	225.916	200.808	87.479	134.528
Library 1	March1_a	AACGACAGGGACAGCTCCC	Library 1	2017-03-01	72925	266.3	231.315	406.106	260.973	151.33	262.309	1324.92	150.901	322.11
Library 1	Prkca_a	AACGACTCCACGGCGTCTC	Library 1	Prkca	18750	347.041	273.05	437.236	385.279	288.015	416.124	403.685	223.07	244.424
Library 1	Gpr151_c	AACGACTCGTTCATGTTGC	Library 1	Gpr151	240239	182.019	144.306	239.843	200.537	142.962	246.516	1295.93	126.844	79.58
Library 1	Htr4_a	AACGAGGGTTTCAGGTCCG	Library 1	Htr4	15562	199.725	176.846	246.918	155.21	221.067	214.929	190.457	376.158	92.843
Library 1	Srpk3_f	AACGAGGTGCTGGTGTGGC	Library 1	Srpk3	56504	263.468	253.244	345.261	310.421	275.462	347.457	575.51	426.458	142.107
Library 1	Cdc42bpb_e	AACGATAGCGCCCTGAGCG	Library 1	Cdc42bpb	217866	243.637	202.312	324.036	267.841	247.568	291.15	273.264	183.705	2641.3
Library 1	Sfmbt1_b	AACGATGCGTAGGGAACTG	Library 1	Sfmbt1	54650	227.347	217.874	274.51	265.781	193.87	262.309	93.158	251.501	132.633
Library 1	Ppef2_a	AACGCAAAGTGGTGCTGGG	Library 1	Ppef2	19023	260.635	208.678	355.873	245.177	246.173	302.136	188.387	1559.31	164.844
Library 1	Riok1_f	AACGCCGCCATCTTCTGCA	Library 1	Riok1	71340	296.755	283.661	382.758	238.997	173.646	222.482	190.457	91.853	140.212
Library 1	Socs3_e	AACGCCGTGCGCAAGCTGC	Library 1	Socs3	12702	422.115	342.374	575.199	521.946	387.74	523.932	5583.28	2079.8	452.848
Library 1	Htr1b_g	AACGCCTTTGTAATCGCTA	Library 1	Htr1b	15551	250.719	223.533	232.06	245.864	286.62	240.336	2417.97	238.379	123.16
Library 1	Wdr11_e	AACGCGCACAACAAGGCGG	Library 1	Wdr11	207425	337.125	259.61	375.683	191.609	184.804	234.842	262.913	295.24	134.528
Library 1	Rnf151_h	AACGCTGCAGCCGGCTGCT	Library 1	Rnf151	67504	259.218	184.627	355.166	267.154	266.397	298.703	12164.4	201.201	161.055
Library 1	Styxl1_h	AACGCTGCGGCTGATGCCC	Library 1	Styxl1	76571	256.385	224.241	325.451	236.249	152.725	190.895	107.649	205.575	111.791
Library 1	Dlx5_d	AACGGAGCTTGGAAGTCGC	Library 1	Dlx5	13395	218.14	205.849	220.74	236.249	188.291	224.542	157.334	441.767	225.477
Library 1	Cul4a_d	AACGGCCTCACCAAGCCCG	Library 1	Cul4a	99375	300.296	326.812	390.541	321.409	201.541	343.337	569.3	1734.26	193.266
Library 1	Lbx1_g	AACGGCGTCAGCGGCTTGT	Library 1	Lbx1	16814	315.169	319.03	338.186	348.88	380.068	480.672	970.915	1839.24	2504.88
Library 1	Cnr2_c	AACGGCTCCAACGGTGGCT	Library 1	Cnr2	12802	324.377	340.959	397.616	368.796	317.305	370.117	405.756	616.724	306.952
Library 1	Ezh1_g	AACGGCTCCAGGCAAATAT	Library 1	Ezh1	14055	237.971	251.121	381.343	324.156	218.975	298.016	349.861	115.909	202.74
Library 1	Crhr2_f	AACGGGACCTGGGCCTCAA	Library 1	Crhr2	12922	209.641	219.289	297.151	206.031	308.239	295.27	252.562	212.136	172.423
Library 1	Cbx8_g	AACGGGAGATGGAGCTCTA	Library 1	Cbx8	30951	255.677	200.897	351.628	274.022	221.067	396.897	372.633	1734.26	234.951
Library 1	Pdk2_h	AACGGGCAGCTCCTGCCGG	Library 1	Pdk2	18604	211.766	204.434	266.728	219.08	219.673	187.462	335.369	268.997	60.632
Library 1	Fpr1_g	AACGGGCTCGTGATCTGGG	Library 1	Fpr1	14293	263.468	271.636	384.173	315.915	375.187	352.95	484.422	476.758	2717.09
Library 1	Htr1a_d	AACGTCCCTGGAGCCCTTC	Library 1	Htr1a	15550	274.799	188.164	309.178	291.878	301.265	320.677	240.141	133.405	2374.14
Library 1	Mrgpra9_g	AACGTGAGAAGTTTCTGCG	Library 1	Mrgpra9	668725	166.438	139.355	221.448	203.971	143.659	233.469	163.544	157.461	121.265
Library 1	Gnat2_a	AACGTGCTGCAGTCCATCC	Library 1	Gnat2	14686	371.829	320.445	432.283	266.467	198.751	273.983	231.86	496.441	126.949
Library 1	Adora2b_g	AACGTGCTGGTGTGCGCCG	Library 1	Adora2b	11541	287.548	199.482	280.878	252.045	188.988	282.223	236.001	231.818	261.477
Library 1	Birc7_h	AACTAAGCCACAGGGAAGA	Library 1	Birc7	329581	228.055	204.434	329.696	198.477	244.081	212.869	374.703	1852.36	325.899
Library 1	Ccr1_d	AACTACAGAATTTGACTAT	Library 1	Ccr1	12768	123.943	96.912	181.12	103.703	144.356	153.815	546.528	113.722	70.106
Library 1	Mok_f	AACTACTTCGTGCAGTGCA	Library 1	Stk30	26448	319.419	323.275	384.881	348.88	341.713	407.884	561.019	2237.26	297.478
Library 1	Gpr87_e	AACTAGGTAAAGCACTGGC	Library 1	Gpr87	84111	159.355	146.429	207.298	189.549	130.409	248.576	144.913	244.94	111.791
Library 1	Ptprj_b	AACTAGTGTGTTATTAACA	Library 1	Ptprj	19271	99.154	103.278	148.575	105.076	155.514	118.795	113.86	124.657	56.843
Library 1	Ing1_e	AACTATGTGGAGGATTACC	Library 1	Ing1	26356	223.806	171.187	249.748	194.356	299.173	240.336	142.843	83.105	119.37
Library 1	Hipk3_b	AACTCAAAGTAGAGCCAAG	Library 1	Hipk3	15259	206.1	233.437	287.246	295.312	397.503	296.643	364.352	1338.42	280.425
Library 1	Hecw2_g	AACTCAATGCCCGAGAACA	Library 1	Hecw2	329152	247.886	222.119	319.791	223.201	224.554	337.157	192.527	183.705	125.054
Library 1	Cdk11b_f	AACTCACCATATAGAAGAG	Library 1	Cdk11b	12537	143.774	125.207	193.855	69.364	85.08	45.32	126.281	43.739	108.002
Library 1	Ptafr_a	AACTCAGAATCCACACGAA	Library 1	Ptafr	19204	245.053	240.511	258.238	249.985	271.976	245.143	264.983	520.498	119.37
Library 1	Asb5_h	AACTCAGCTGCTATCCTTG	Library 1	Asb5	76294	220.973	197.36	270.973	232.129	265.699	255.443	97.299	192.453	121.265
Library 1	Ppp1r1b_g	AACTCATCCTCTTCCTCCG	Library 1	Ppp1r1b	19049	404.408	336.715	464.121	346.133	421.213	448.398	674.879	227.444	238.74
Library 1	Drd3_c	AACTCCACTGGTGTCAACC	Library 1	Drd3	13490	337.125	306.297	406.106	355.061	396.108	365.31	347.79	3367.93	992.856
Library 1	Gpr63_c	AACTCCCACGTGAATATTA	Library 1	Gpr63	81006	223.806	192.409	313.423	220.454	440.74	249.263	233.93	774.185	75.791
Library 1	Kdm4c_f	AACTCCCGAAACTCCTCCA	Library 1	Kdm4c	76804	247.886	241.925	310.593	305.613	250.357	287.716	360.212	535.806	172.423
Library 1	Lpar3_e	AACTCCCTGGTCATTGCTG	Library 1	Lpar3	65086	315.169	285.076	429.453	249.298	182.712	224.542	275.334	284.305	202.74
Library 1	Cul9_c	AACTCCTTCGACAGAGGCC	Library 1	Cul9	78309	218.848	147.136	316.253	241.057	209.909	298.016	122.141	290.866	108.002
Library 1	Mid2_a	AACTCGAGGCAGATTGGAC	Library 1	Mid2	23947	283.298	229.192	350.921	339.265	317.305	304.197	153.193	164.022	1290.33
Library 1	Rnf181_c	AACTCGCGAGAAGAGTGCG	Library 1	Rnf181	66510	325.793	217.874	363.656	263.034	269.186	381.791	434.738	382.719	324.005
Library 1	Hoxc10_a	AACTCGTACGCGGAGCCCT	Library 1	Hoxc10	209448	247.886	299.224	367.193	317.975	308.239	314.497	202.878	290.866	291.794
Library 1	Col4a3bp_a	AACTCGTCGGGCTCGGAGG	Library 1	Col4a3bp	68018	364.038	328.226	460.583	261.66	195.265	240.336	387.124	433.019	1066.75
Library 1	Dcun1d4_a	AACTCTCATCTCTCAACAC	Library 1	Dcun1d4	100737	316.586	307.712	464.828	305.613	357.753	435.351	521.686	209.949	397.9
Library 1	Cand2_c	AACTCTGACATCAGGTCAC	Library 1	Cand2	67088	289.673	236.974	365.778	333.084	301.963	313.81	227.72	288.679	248.214
Library 1	F2rl2_a	AACTCTTAATAGTTAAGGT	Library 1	F2rl2	14064	116.861	111.767	176.168	120.872	152.027	150.382	534.107	76.544	49.264
Library 1	Vps8_f	AACTCTTCTTCCACAGTCC	Library 1	Vps8	209018	203.267	155.625	228.523	186.802	292.897	190.895	291.896	336.793	968.224
Library 1	Mapk9_c	AACTGAAACCGATCGGCTC	Library 1	Mapk9	26420	263.468	205.849	309.886	278.829	188.291	321.363	8084.06	236.192	1208.86
Library 1	Pml_g	AACTGAAATTCCTCCTGTA	Library 1	Pml	18854	209.641	227.778	294.321	212.899	260.12	236.902	184.246	454.889	1885.29
Library 1	Ephb6_e	AACTGATGACCCTAGAACC	Library 1	Ephb6	13848	187.685	172.602	196.685	190.922	163.883	146.948	192.527	299.614	191.371
Library 1	Ccrl2_g	AACTGCAGCACCTGCTGGG	Library 1	Ccrl2	54199	307.379	241.925	363.656	252.045	242.686	226.602	252.562	135.592	170.529
Library 1	Bcr_a	AACTGCGCCCTCCACGCCT	Library 1	Bcr	110279	371.121	355.814	452.093	429.919	371.7	426.424	275.334	332.419	322.11
Library 1	Anapc11_f	AACTGCGGCATCTGCAGGA	Library 1	Anapc11	66156	211.057	186.042	256.115	18.543	21.619	15.793	31.053	15.309	3.79
Library 1	Nadk_e	AACTGCTCAGCATGTCATG	Library 1	Nadk	192185	400.867	323.982	484.638	431.293	398.898	478.612	879.827	1861.11	721.905
Library 1	Gpr55_a	AACTGCTCATTCGATTCCG	Library 1	Gpr55	227326	336.417	309.834	463.413	352.314	458.872	383.851	672.809	273.371	229.266
Library 1	Raf1_c	AACTGCTGAACAATGGTAG	Library 1	Raf1	110157	278.341	252.536	323.328	271.275	260.818	236.216	2666.39	3179.85	155.371
Library 1	Lonrf2_a	AACTGCTTCAGCATCCTGC	Library 1	Lonrf2	381338	313.753	244.048	323.328	258.226	282.436	286.343	443.019	129.031	1570.76
Library 1	Thnsl1_a	AACTGGACATTATGATCTA	Library 1	Thnsl1	208967	169.979	154.917	221.448	201.224	248.265	190.895	101.439	656.089	505.902
Library 1	Dusp8_c	AACTGGCCAGCCTGCTGCG	Library 1	Dusp8	18218	293.922	248.292	357.288	339.265	224.554	338.53	256.702	1277.19	269.056
Library 1	Mapkapk5_d	AACTGGGAGCCGGAATTAG	Library 1	Mapkapk5	17165	216.015	236.266	286.538	152.463	165.277	164.115	171.825	710.763	358.11
Library 1	Sstr5_g	AACTGGTCACTAGTGGACC	Library 1	Sstr5	20609	179.894	155.625	210.128	158.644	129.711	151.755	130.421	196.827	1587.81
Library 1	Map3k2_g	AACTGGTCTAGTAACCTGC	Library 1	Map3k2	26405	152.273	176.846	177.583	162.078	186.199	224.542	200.808	144.34	115.581
Library 1	Syvn1_b	AACTGGTGTTTGAGGTAGT	Library 1	Syvn1	74126	322.96	316.908	483.931	47.387	50.908	50.127	60.035	65.609	73.896
Library 1	Crebbp_h	AACTGTCAGAGCTTCTTAG	Library 1	Crebbp	12914	189.102	245.462	270.265	250.672	307.542	314.497	151.123	2033.88	191.371
Library 1	Pak2_d	AACTGTGATTGGCTGATAA	Library 1	Pak2	224105	232.305	258.195	350.213	241.744	282.436	355.697	211.158	146.527	346.742
Library 1	Ttk_a	AACTGTTAACCAAATTATG	Library 1	Ttk	22137	106.237	99.741	158.48	61.123	76.711	107.121	82.807	161.835	149.686
Library 1	Rnf146_g	AACTTAAGGCTGCAAGCAG	Library 1	Rnf146	68031	242.22	242.633	306.348	288.444	278.949	328.917	229.79	209.949	81.475
Library 1	Rnf20_f	AACTTAATTGTTTCCACGG	Library 1	Rnf20	109331	137.4	174.724	188.903	112.631	144.356	112.615	221.509	201.201	56.843
Library 1	Zak_a	AACTTAATTTGCACAAAGG	Library 1	B230120H23Rik	65964	167.854	180.383	249.04	212.899	222.462	227.976	231.86	159.648	189.476
Library 1	Lats2_c	AACTTACTCTGGAAATAGC	Library 1	Lats2	50523	126.068	120.963	181.12	150.403	170.856	173.042	134.562	133.405	43.58
Library 1	Cdkl3_e	AACTTCAATCAAATTGACC	Library 1	Cdkl3	213084	235.138	198.068	265.313	291.878	193.172	282.91	372.633	903.216	113.686
Library 1	Brap_f	AACTTCATAAGGTCATGAC	Library 1	Brap	72399	174.937	153.502	269.558	43.267	73.224	35.02	78.667	437.393	128.844
Library 1	Cdc25c_b	AACTTCCCTCTTCACTTGC	Library 1	Cdc25c	12532	323.668	293.564	420.256	310.421	323.581	373.551	643.826	212.136	432.006
Library 1	Ube2e2_c	AACTTCCTCCACTAGTGCT	Library 1	Ube2e2	218793	267.717	252.536	383.466	360.555	343.805	290.463	550.668	951.33	754.116
Library 1	Baz1a_d	AACTTCCTCGTCCGGCCGC	Library 1	Baz1a	217578	257.093	217.874	272.388	249.985	131.106	223.856	252.562	148.714	295.583
Library 1	Whsc1_g	AACTTCTCTGCTGGAAGAA	Library 1	Whsc1	107823	189.81	207.971	257.53	200.537	221.765	207.376	747.335	1045.37	342.952
Library 1	Brca1_b	AACTTCTTAACCAGAAGAA	Control	Brca1	12189	104.82	95.497	150.698	81.039	126.922	81.714	923.301	80.918	144.002
Library 1	Tpk1_a	AACTTGAAATACTGCCTTG	Library 1	Tpk1	29807	171.396	179.676	271.68	143.535	194.567	153.815	144.913	150.901	214.108
Library 1	Ptpn9_f	AACTTGACAGCCACATTCC	Library 1	Ptpn9	56294	301.713	278.002	346.676	312.481	225.252	365.31	1219.34	470.197	829.906
Library 1	Tssk2_d	AACTTGAGGCGCTCTGAGT	Library 1	Tssk2	22115	267.009	217.874	341.723	214.96	255.936	180.595	347.79	113.722	2620.46
Library 1	Rgr_a	AACTTGAGGTGCTGGCTGT	Library 1	Rgr	57811	322.252	321.152	423.793	414.123	380.068	364.624	362.282	400.215	242.53
Library 1	Rnf151_a	AACTTGCAGTCAGGAGGGC	Library 1	Rnf151	67504	232.305	262.44	306.348	245.177	112.974	175.789	188.387	168.396	73.896
Library 1	Pdhx_e	AACTTGCTCCACGGTCGAC	Library 1	Pdhx	27402	270.55	259.61	382.758	295.312	448.411	415.438	258.773	435.206	1066.75
Library 1	Lonrf3_h	AACTTGGAGCTGGCGGAGC	Library 1	Lonrf3	74365	300.296	315.493	391.956	312.481	375.187	373.551	2763.69	391.467	212.213
Library 1	Mina_c	AACTTTCGAAGAAACTACT	Library 1	Mina	67014	146.607	128.037	186.073	150.403	188.988	168.922	308.457	468.01	108.002
Library 1	Fbxo48_h	AAGAAACAATGACTCCTTA	Library 1	Fbxo48	319701	193.351	187.457	224.985	299.432	286.62	280.163	316.738	54.674	1203.17
Library 1	Prdm12_d	AAGAAACTGTGCAGGATGT	Library 1	Prdm12	381359	315.878	295.687	326.866	302.179	233.62	304.197	339.51	262.436	390.321
Library 1	Dusp19_g	AAGAAACTTATAGAAACCT	Library 1	Dusp19	68082	97.03	91.253	151.405	105.763	207.12	121.541	93.158	118.096	92.843
Library 1	Fbxo34_a	AAGAAAGAGCGCCCTCTTG	Library 1	Fbxo34	78938	194.059	200.19	321.206	274.022	234.317	283.596	161.474	214.323	58.738
Library 1	Pi4ka_h	AAGAAAGCACAGCTCGGAA	Library 1	Pi4ka	224020	410.783	374.914	453.508	107.823	96.935	110.554	97.299	61.235	96.633
Library 1	Npr3_g	AAGAAAGCGTAGTCTCCAC	Library 1	Npr3	18162	255.677	246.877	395.493	289.818	217.58	246.516	279.474	98.413	106.107
Library 1	Ccr8_b	AAGAAATCAGGGTAGTAGT	Library 1	Ccr8	12776	190.518	173.309	256.823	188.175	230.133	245.143	124.211	695.455	166.739
Library 1	Scyl3_c	AAGAAATCATGGGACAGTA	Library 1	Scyl3	240880	208.933	220.704	317.668	231.442	281.739	263.683	339.51	691.081	145.897
Library 1	Ring1_g	AAGAACACAATGACCACCA	Library 1	Ring1	19763	267.717	268.099	326.158	208.092	216.883	256.816	335.369	273.371	181.897
Library 1	Rnf2_b	AAGAACACCATGACTACAA	Library 1	Rnf2	19821	255.677	296.394	361.533	336.518	311.726	387.971	571.37	404.588	566.534
Library 1	Phf3_g	AAGAACATGCTCAGCGATA	Library 1	Phf3	213109	235.846	226.363	271.68	208.092	184.804	243.769	188.387	80.918	66.317
Library 1	Fbxo16_c	AAGAACGAAGAGCTCTGCT	Library 1	Fbxo16	50759	186.977	147.843	299.273	218.393	218.278	230.036	213.229	395.841	236.845
Library 1	Nek5_c	AAGAACGAAGTGATTCTTC	Library 1	Nek5	330721	247.178	255.366	319.083	306.3	179.225	293.21	879.827	1121.91	183.792
Library 1	Camkv_a	AAGAACTATAACCAGCCAT	Library 1	Camkv	235604	225.93	231.315	272.388	228.008	329.16	252.009	360.212	1904.85	151.581
Library 1	Tada1_c	AAGAACTTGAGCGAGGCGC	Library 1	Tada1	27878	262.759	214.337	340.308	91.341	73.922	112.615	681.09	548.928	456.638
Library 1	Fbxo42_d	AAGAAGAAACTGCACTGGA	Library 1	Fbxo42	213499	109.07	156.332	202.345	133.234	170.159	217.676	331.229	126.844	75.791
Library 1	Magi3_a	AAGAAGCACTGGCTCAGCA	Library 1	Magi3	99470	298.172	280.124	420.963	338.578	278.949	405.138	2376.57	717.324	793.906
Library 1	Casp8_h	AAGAAGCAGGAGACCATCG	Control	Casp8	12370	182.019	154.917	208.713	4.121	11.855	3.433	0	0	0
Library 1	Vmn1r224_e	AAGAAGCAGGTGGTACTAA	Library 1	Vmn1r224	665525	259.926	242.633	322.621	335.831	278.252	306.943	701.791	205.575	164.844
Library 1	Sgk3_f	AAGAAGCAGTTTCCTGCTA	Library 1	Sgk3	170755	190.518	221.411	215.08	204.658	265.002	241.023	273.264	96.226	2203.61
Library 1	Ptpn7_c	AAGAAGCATGTGCGGCTGC	Library 1	Ptpn7	320139	235.138	238.388	325.451	340.639	267.791	326.17	608.633	3490.39	252.004
Library 1	Cpne3_g	AAGAAGCTAACTCGACCAC	Library 1	Cpne3	70568	308.087	328.226	331.818	315.915	289.41	335.097	3314.36	179.331	771.169
Library 1	Nucks1_e	AAGAAGGATGATTCTCACT	Library 1	Nucks1	98415	210.349	159.869	232.06	224.574	225.252	276.043	260.843	85.292	166.739
Library 1	Akp3_b	AAGAAGGCAGCCGAGGCCC	Library 1	Akp3	11648	293.922	231.315	348.798	146.969	172.949	172.355	616.914	286.492	236.845
Library 1	Camk1d_e	AAGAAGGCGCTGAAGGGCA	Library 1	Camk1d	227541	287.548	254.658	404.691	217.707	207.12	236.902	198.737	196.827	191.371
Library 1	Grm2_h	AAGAAGGTGCTGACCCTGG	Library 1	Grm2	108068	252.136	217.167	339.601	201.911	265.002	237.589	225.65	164.022	119.37
Library 1	Abl1_g	AAGAAGTACAGCCTCACTG	Control	Abl1	11350	213.89	254.658	298.566	201.224	223.159	266.429	418.177	164.022	1930.76
Library 1	Trp53_e	AAGAAGTCACAGCACATGA	Control	Trp53	22059	271.258	313.371	361.533	291.191	290.805	284.283	229.79	599.228	407.374
Library 1	Ppp1r7_e	AAGAATCAGGTGATGAGGA	Library 1	Ppp1r7	66385	184.852	223.533	227.108	192.983	198.054	197.762	6309.91	50.3	1142.54
Library 1	Dcun1d3_a	AAGAATCCTTCATCAACCT	Library 1	Dcun1d3	233805	294.63	229.9	408.228	393.52	331.95	389.344	405.756	172.77	246.319
Library 1	Mtmr3_h	AAGAATGAAGTGGAGCGGA	Library 1	Mtmr3	74302	173.52	149.965	201.638	181.308	175.738	181.282	109.72	166.209	166.739
Library 1	Alpl_c	AAGAATGTCATCATGTTCC	Library 1	Alpl	11647	294.63	273.05	364.363	312.481	381.463	344.024	178.036	977.573	250.109
Library 1	Syk_e	AAGACTACCTGGTCCAGGG	Library 1	Syk	20963	23.372	16.27	12.028	12.362	20.224	20.6	6.211	0	9.474
Library 1	Prkacb_h	AAGAGAATCCTGCAGGCCG	Library 1	Prkacb	18749	181.311	164.113	283.001	290.504	280.344	272.61	175.965	244.94	240.635
Library 1	Fbxl3_e	AAGAGACCGAGGACGACAC	Library 1	Fbxl3	50789	199.017	178.261	278.048	256.853	216.883	249.949	1360.11	485.506	168.634
Library 1	Pik3cg_c	AAGAGAGGACAACCTCCGC	Control	Pik3cg	30955	192.643	163.406	215.788	184.742	106.698	221.796	370.562	133.405	117.475
Library 1	Sorcs3_b	AAGAGCAGCAGCCCAGTCC	Library 1	Sorcs3	66673	332.167	334.593	487.468	293.251	297.778	357.757	420.247	341.166	466.112
Library 1	Ddr2_a	AAGAGCAGGAGCAGCACCA	Library 1	Ddr2	18214	329.334	349.448	355.166	150.403	216.883	234.156	436.808	389.28	253.898
Library 1	Itch_h	AAGAGCCAACAGAGACGAT	Library 1	Itch	16396	172.812	165.528	287.246	212.212	208.515	231.409	780.458	61.235	252.004
Library 1	Rnf145_h	AAGAGCCAAGTATTTGTAC	Library 1	Rnf145	74315	184.852	166.943	161.31	234.189	184.804	258.876	184.246	157.461	261.477
Library 1	Asb11_e	AAGAGCCAGTAAGCGTCCC	Library 1	Asb11	68854	184.144	172.602	256.823	219.767	279.647	208.749	124.211	336.793	126.949
Library 1	Jak3_a	AAGAGCGCTGAGGGATCAG	Library 1	Jak3	16453	208.224	199.482	289.368	224.574	180.62	245.143	258.773	107.161	261.477
Library 1	Galr1_b	AAGAGCGGCCTGGACTCCG	Library 1	Galr1	14427	191.935	151.38	234.89	167.572	180.62	197.762	500.984	199.014	100.422
Library 1	Rnf13_d	AAGAGCTGCACAGTCAAGA	Library 1	Rnf13	24017	323.668	230.607	336.771	295.999	229.436	302.136	300.176	262.436	1813.29
Library 1	Mapk9_h	AAGAGGACGAGTTCACGGT	Library 1	Mapk9	26420	186.977	135.818	201.638	146.282	166.672	181.282	182.176	719.511	157.265
Library 1	Znrf3_d	AAGAGGACTTGTATGAATA	Library 1	Znrf3	407821	140.233	137.94	189.61	179.934	190.383	192.269	569.3	1067.24	346.742
Library 1	Rnf217_d	AAGAGGAGGCTGCAGCGCG	Library 1	Rnf217	268291	242.928	200.897	338.186	205.345	220.37	250.636	807.371	774.185	725.694
Library 1	Impa2_a	AAGAGGGAGAGTTGGTGCA	Library 1	Impa2	114663	239.387	211.508	258.238	228.695	228.738	302.136	207.018	242.753	162.95
Library 1	Gpr156_e	AAGAGGGCAGGAGACAGTG	Library 1	Gpr156	239845	190.518	200.19	267.435	26.097	22.316	47.38	99.369	100.6	36.001
Library 1	Cilp_e	AAGAGTCCAGCCTGTGAAG	Library 1	Cilp	214425	225.222	250.414	336.063	190.922	184.804	247.889	937.792	137.779	145.897
Library 1	Ptpn12_g	AAGAGTCCGGATCACAATG	Library 1	Ptpn12	19248	274.799	242.633	352.336	453.269	549.53	521.185	186.316	205.575	864.012
Library 1	Kmt2b_d	AAGAGTGCGGGTAGCCCTG	Library 1	Wbp7	75410	233.721	239.803	267.435	187.489	212.699	172.355	256.702	1307.81	132.633
Library 1	Bak1_l	AAGAGTTCGTAGGCATTCC	Control	Bak1	12018	194.059	178.968	266.02	228.695	228.041	241.709	209.088	166.209	153.476
Library 1	Mpp2_d	AAGATCAGGTCCAGTTCCG	Library 1	Mpp2	50997	231.596	217.874	258.945	234.189	230.133	284.97	178.036	161.835	259.583
Library 1	Dnmt1_b	AAGATCCAGGCCCAAGCCT	Control	Dnmt1	13433	296.755	223.533	388.418	236.249	226.646	203.255	306.387	225.257	382.742
Library 1	Blk_d	AAGATCCGCACCCAGGACA	Library 1	Blk	12143	267.009	228.485	351.628	288.444	338.923	320.677	128.351	196.827	1095.17
Library 1	Phf14_b	AAGATCCTTCAAAGGACAG	Library 1	Phf14	75725	252.136	219.289	275.218	212.212	264.304	290.463	149.053	489.88	255.793
Library 1	Jmjd8_h	AAGATGACGGGCTTGAGGA	Library 1	Jmjd8	72106	223.097	209.386	315.546	208.779	267.094	267.116	401.615	122.47	231.161
Library 1	Apc_d	AAGATGAGACTATGACTTC	Control	Apc	11789	137.4	135.11	174.753	145.596	88.566	159.995	1770.01	139.966	147.792
Library 1	Ntsr2_g	AAGATGAGCGAATAGAGCG	Library 1	Ntsr2	18217	257.093	226.363	297.858	224.574	256.633	256.816	378.843	183.705	202.74
Library 1	Kmt2c_d	AAGATGAGGACAGCATGGA	Library 1	Mll3	231051	220.973	178.968	258.945	186.802	216.883	218.362	376.773	244.94	183.792
Library 1	Cand1_g	AAGATGATTCTCAGGTTGC	Library 1	Cand1	71902	209.641	192.409	266.728	190.922	221.765	196.389	124.211	50.3	18.948
Library 1	Tlk2_f	AAGATGCTAGAGAAATACA	Library 1	Tlk2	24086	164.313	130.159	248.333	136.668	232.923	140.081	219.439	209.949	198.95
Library 1	Nek1_h	AAGATGGGACAGTGCAGCT	Library 1	Nek1	18004	280.465	282.954	348.798	132.547	150.633	157.935	136.632	205.575	111.791
Library 1	Rnf13_c	AAGATGGTGTAGACCTGTG	Library 1	Rnf13	24017	171.396	207.264	264.605	206.031	166.672	220.422	256.702	450.515	138.318
Library 1	Gpr123_f	AAGATGTAGGTGATGACAG	Library 1	Gpr123	52389	203.975	195.945	246.918	183.368	191.778	214.242	194.597	185.892	1570.76
Library 1	Plk2_f	AAGATGTGCGAGCAGGCTC	Library 1	Plk2	20620	200.434	254.658	344.553	224.574	253.844	341.964	387.124	317.11	115.581
Library 1	Nucks1_a	AAGATTATGGAAGAGATTC	Library 1	Nucks1	98415	101.987	91.253	210.835	140.788	263.607	175.102	186.316	133.405	121.265
Library 1	Map2k5_e	AAGATTCCAAATAGTGGCG	Library 1	Map2k5	23938	119.694	142.184	191.025	193.67	266.397	175.102	173.895	614.537	73.896
Library 1	Wnk3_b	AAGATTCTGAGAAGCCTGA	Library 1	Wnk3-ps	279561	157.939	161.991	168.385	162.078	182.014	222.482	180.106	69.983	142.107
Library 1	Bmi1_h	AAGATTGGTGGTTAGCACT	Library 1	Bmi1	12151	236.554	201.605	241.965	220.454	218.278	230.036	941.933	146.527	202.74
Library 1	Mast1_h	AAGCAAACGAGAAGTGGGC	Library 1	Mast1	56527	156.522	132.281	181.12	168.946	112.974	153.815	140.772	299.614	543.797
Library 1	Rfpl4b_f	AAGCAAAGTATGTGGGCGC	Library 1	Rfpl4b	215919	152.981	147.843	183.95	146.282	170.159	197.762	97.299	118.096	121.265
Library 1	Rnf219_d	AAGCAAATGTGGCACGTGA	Library 1	Rnf219	72486	312.336	273.05	319.083	289.818	324.279	304.197	233.93	395.841	195.161
Library 1	Setd2_c	AAGCAACACCTTTGAACAC	Library 1	Setd2	235626	342.083	311.249	418.841	422.365	406.569	422.304	204.948	1292.5	267.162
Library 1	Stk3_c	AAGCAATACATAAGGAATC	Library 1	Stk3	56274	188.393	159.161	198.808	168.946	212.001	185.402	99.369	85.292	111.791
Library 1	Fes_h	AAGCAATCCTGCATATTCC	Library 1	Fes	14159	288.964	248.999	429.453	301.493	344.502	372.177	316.738	1981.39	909.486
Library 1	Dusp11_h	AAGCAATGAAACGAGTCCC	Library 1	Dusp11	72102	339.25	248.292	426.623	273.335	215.488	309.003	248.422	238.379	269.056
Library 1	Phf11d_g	AAGCAATTCTTCAAGTTGA	Library 1	D14Ertd668e	219132	223.097	227.07	294.321	298.746	279.647	324.11	335.369	295.24	166.739
Library 1	Sirt5_f	AAGCACATAGCCATCATCT	Library 1	Sirt5	68346	375.37	292.15	437.236	320.722	342.41	346.084	498.914	638.594	278.53
Library 1	Ptpn5_e	AAGCACCGGACGAGGCCGA	Library 1	Ptpn5	19259	277.632	269.513	344.553	317.975	364.029	398.958	2148.85	277.745	269.056
Library 1	Nudt5_c	AAGCACCTTGTTACCTCAG	Library 1	Nudt5	53893	383.869	348.74	487.468	466.318	464.451	565.133	474.072	380.532	297.478
Library 1	Hipk3_f	AAGCACTACCTTTCGTGGA	Library 1	Hipk3	15259	222.389	157.039	251.163	188.175	271.976	218.362	163.544	159.648	191.371
Library 1	Birc3_b	AAGCACTTGACCTTGTCAT	Library 1	Birc3	11796	349.165	278.002	568.831	412.063	477.003	473.118	260.843	67.796	202.74
Library 1	Ppfia1_e	AAGCAGAAGGCCCTCCAGG	Library 1	Ppfia1	233977	326.501	281.539	379.928	52.195	29.29	54.247	128.351	56.861	64.422
Library 1	Pxylp1_f	AAGCAGCAAGAGTCGAAAG	Library 1	Acpl2	235534	291.797	292.15	378.513	350.254	277.555	359.13	366.422	273.371	418.743
Library 1	Vps11_f	AAGCAGCGGATCCCGACAC	Library 1	Vps11	71732	280.465	243.34	340.308	141.475	166.672	206.689	182.176	205.575	216.003
Library 1	Mdm4_a	AAGCAGCTCTATGATCAAC	Library 1	Mdm4	17248	299.588	256.78	348.091	146.282	197.357	156.562	364.352	238.379	170.529
Library 1	Ppp2ca_b	AAGCAGCTCTCCGAGTCCC	Library 1	Ppp2ca	19052	320.835	257.488	359.411	177.187	161.791	206.002	1796.92	977.573	1760.23
Library 1	Trim42_h	AAGCAGGTGCAGTTCCGCT	Library 1	Trim42	78911	227.347	261.025	338.893	291.878	271.278	370.804	275.334	223.07	174.318
Library 1	Pcgf2_e	AAGCATTCCACAATGGTGG	Library 1	Pcgf2	22658	245.761	233.437	304.933	257.539	245.475	299.39	188.387	625.472	187.582
Library 1	Psmd1_j	AAGCCAATTGACCAGCGAT	Control	Psmd1	70247	283.298	244.755	357.996	67.304	91.356	66.607	64.176	19.683	528.639
Library 1	Cnr2_d	AAGCCACCGTTGGAGCCGT	Library 1	Cnr2	12802	280.465	267.391	285.123	248.611	200.844	369.431	6276.79	251.501	162.95
Library 1	Ednrb_h	AAGCCACGCTGTCACTTCT	Library 1	Ednrb	13618	364.747	302.053	464.121	448.462	326.371	507.452	1430.49	242.753	2514.35
Library 1	Pnkp_c	AAGCCAGTGAGTGGCATGT	Library 1	Pnkp	59047	287.548	292.15	401.861	57.002	81.593	90.641	283.615	209.949	185.687
Library 1	Nup62_d	AAGCCAGTGGCAGGTGTGG	Library 1	Nup62	18226	275.508	205.849	307.056	66.617	34.869	66.607	366.422	260.249	144.002
Library 1	Ppp2r5d_d	AAGCCCAGCAGCTCAAGCA	Library 1	Ppp2r5d	21770	426.364	351.57	495.251	349.567	338.923	383.851	457.51	220.883	642.325
Library 1	Eif3g_a	AAGCCCAGCTGGGCCGACC	Control	Eif3g	53356	246.47	213.63	273.095	62.496	89.264	79.654	68.316	65.609	47.369
Library 1	Smarcb1_b	AAGCCCGTCAAGTTTCAGC	Library 1	Smarcb1	20587	323.668	226.363	363.656	254.105	340.318	319.99	2279.27	387.093	204.634
Library 1	Hoxb8_b	AAGCCGCAGTCATAATAAT	Library 1	Hoxb8	15416	209.641	170.48	278.755	211.526	273.37	238.276	180.106	791.681	280.425
Library 1	Nup62_a	AAGCCGCCAGCAGGAGCCC	Library 1	Nup62	18226	330.043	324.689	360.826	112.631	119.948	111.928	312.597	214.323	257.688
Library 1	Ckb_b	AAGCCGCTCGGCGTGCACT	Library 1	Ckb	12709	356.956	278.709	416.011	385.279	339.621	427.798	480.282	253.688	1155.81
Library 1	Npy_f	AAGCCGGACAATCCGGGCG	Library 1	Npy	109648	168.563	166.235	283.001	200.537	224.554	198.449	194.597	148.714	352.426
Library 1	Dtx3_g	AAGCCGGGCCAGCCGGGCT	Library 1	Dtx3	80904	145.19	141.477	212.25	155.21	141.567	146.262	546.528	80.918	73.896
Library 1	Asb10_h	AAGCCTGATAGAGGGTCTG	Library 1	Asb10	117590	187.685	239.096	327.573	257.539	309.634	252.696	178.036	174.957	1559.39
Library 1	Tdrd3_a	AAGCCTGCACAAGCTCTCC	Library 1	Tdrd3	219249	283.298	269.513	336.771	280.89	257.331	344.71	4910.47	297.427	1009.91
Library 1	Cxcr1_g	AAGCCTGCCTGTTGGTTAT	Library 1	Cxcr1	227288	303.129	303.468	406.106	371.543	354.266	342.65	320.878	214.323	373.268
Library 1	Eltd1_g	AAGCCTGCTTCTGCAGCCA	Library 1	Eltd1	170757	247.178	237.681	308.471	316.602	239.199	322.737	157.334	142.153	54.948
Library 1	Nuf2_e	AAGCCTTACAGTTAGTGTA	Control	Nuf2	66977	134.567	129.451	176.875	8.928	17.434	9.613	62.105	43.739	13.263
Library 1	Glyr1_h	AAGCCTTACCATGCTCACA	Library 1	Glyr1	74022	357.664	341.667	449.971	401.075	476.306	470.372	1289.72	457.076	360.005
Library 1	Brd2_c	AAGCCTTCTCTGCTGTATG	Library 1	Brd2	14312	244.345	257.488	246.918	228.695	220.37	199.135	78.667	373.971	37.895
Library 1	Brca1_l	AAGCCTTCTGACACGGTTC	Control	Brca1	12189	276.216	244.755	360.118	246.551	246.173	223.169	370.562	341.166	646.114
Library 1	Psmb2_a	AAGCGACGAGGACATAGTC	Control	Psmb2	26445	193.351	206.556	263.898	88.594	60.671	108.494	2624.99	59.048	85.264
Library 1	P2ry6_h	AAGCGACTGCTGCTAACCC	Library 1	P2ry6	233571	263.468	256.78	307.056	233.502	253.844	261.623	621.054	124.657	108.002
Library 1	Zap70_f	AAGCGAGAGAATCTCCTCG	Library 1	Zap70	22637	274.799	251.121	375.683	232.129	209.212	312.437	171.825	242.753	1629.5
Library 1	Dmbx1_f	AAGCGCATGCACTGATGGC	Library 1	Dmbx1	140477	255.677	222.119	372.146	230.755	218.278	262.996	196.667	290.866	145.897
Library 1	Pp2d1_d	AAGCGCTCCATCGACCTGG	Library 1	4921523A10Rik	110332	361.914	333.178	478.978	396.954	326.371	449.771	351.931	262.436	206.529
Library 1	Gpr98_a	AAGCGGAAATAAGATTCAC	Library 1	Gpr98	110789	105.529	95.497	111.078	142.162	138.777	144.202	178.036	142.153	162.95
Library 1	Fbxo7_a	AAGCGGACCCAGCCGCTCG	Library 1	Fbxo7	69754	336.417	362.888	460.583	383.219	321.489	355.01	414.036	568.611	166.739
Library 1	Rnf113a2_g	AAGCGGCCGGCGTGCGACC	Library 1	Rnf113a2	66381	249.303	242.633	287.246	198.477	181.317	254.069	120.071	188.079	126.949
Library 1	Lpar2_g	AAGCGTCGGTTGGAGGCGA	Library 1	Lpar2	53978	283.298	253.951	398.323	256.853	176.435	340.59	467.861	557.676	407.374
Library 1	Lepr_h	AAGCTAAATTTAATTCAAG	Library 1	Lepr	16847	161.48	163.406	213.665	183.368	265.699	198.449	2685.03	131.218	149.686
Library 1	Mefv_d	AAGCTACAGAACACCAGCC	Library 1	Mefv	54483	228.763	262.44	359.411	300.806	354.963	334.41	6752.93	126.844	123.16
Library 1	Fn3krp_c	AAGCTACGGGTCACTCGGG	Library 1	Fn3krp	238024	316.586	337.422	387.711	296.685	301.265	370.117	333.299	192.453	314.531
Library 1	Stk24_b	AAGCTAGAGAAGATTGGAA	Library 1	Stk24	223255	177.77	169.065	243.38	211.526	242.686	190.209	151.123	172.77	123.16
Library 1	Casp8_l	AAGCTATTTCTGAGGCTGC	Control	Casp8	12370	206.808	143.599	256.115	29.531	50.908	34.334	8.281	17.496	3.79
Library 1	Map3k13_h	AAGCTCCCTGAGGACCCTC	Library 1	Map3k13	71751	278.341	214.337	349.506	192.983	255.239	290.463	449.229	430.832	536.218
Library 1	Brca2_c	AAGCTCCTCAAACCAATTG	Control	Brca2	12190	205.391	257.488	326.866	126.366	92.053	122.228	134.562	194.64	244.424
Library 1	Lyn_b	AAGCTCCTGCACTGTTCCC	Library 1	Lyn	17096	253.552	287.198	384.881	290.504	308.936	298.703	260.843	262.436	704.852
Library 1	Edf1_d	AAGCTCGACCGGGAGACCG	Library 1	Edf1	59022	217.432	234.852	302.103	285.01	193.87	269.176	418.177	244.94	227.372
Library 1	Etnk1_d	AAGCTCGACGTGACGGTGC	Library 1	Etnk1	75320	254.26	261.025	331.818	243.117	158.304	217.676	171.825	214.323	240.635
Library 1	Ppp2r1a_d	AAGCTCTCCACAATTGCCT	Library 1	Ppp2r1a	51792	324.377	263.854	347.383	107.823	88.566	119.481	774.248	588.293	469.901
Library 1	Ckm_b	AAGCTGAACTACAAGCCTC	Library 1	Ckm	12715	258.51	207.264	299.981	209.465	198.054	288.403	236.001	356.475	407.374
Library 1	Gsk3b_d	AAGCTGAAGGCTGCTGCAC	Library 1	Gsk3b	56637	344.208	321.152	599.254	390.086	293.594	477.238	320.878	533.619	231.161
Library 1	Fbxo28_h	AAGCTGAGGATGTTCTCGA	Library 1	Fbxo28	67948	267.009	261.732	339.601	270.588	205.028	228.662	3494.47	157.461	113.686
Library 1	Asb18_f	AAGCTGATCTGCACTGAGG	Library 1	Asb18	208372	273.383	263.854	369.316	282.95	258.028	271.236	165.615	395.841	278.53
Library 1	Hectd2_b	AAGCTGCCGCCCATCGTGA	Library 1	Hectd2	226098	277.632	311.249	379.221	339.265	291.502	340.59	250.492	159.648	136.423
Library 1	Prkab2_d	AAGCTGCTCGAGCTGAGGG	Library 1	Prkab2	108097	263.468	210.801	344.553	247.238	216.186	247.203	327.089	4174.91	240.635
Library 1	Ptpn22_g	AAGCTGGCATTGATATAAC	Library 1	Ptpn22	19260	203.975	190.994	252.578	247.238	228.738	236.902	1159.3	98.413	79.58
Library 1	Huwe1_h	AAGCTGTACTCAATGAGCA	Library 1	Huwe1	59026	230.888	232.022	312.716	98.208	171.554	125.661	358.141	551.115	435.796
Library 1	Triml1_g	AAGCTGTGCCCACACTCGG	Library 1	Triml1	244448	399.451	346.618	518.598	386.652	402.384	422.304	2076.39	592.667	651.799
Library 1	Bak1_i	AAGCTGTTCTAGTAAATTC	Control	Bak1	12018	198.309	174.017	214.373	218.393	212.001	225.229	3626.96	129.031	219.793
Library 1	Znrf3_h	AAGCTTGAACAGCCAGAAT	Library 1	Znrf3	407821	210.349	228.485	299.981	282.95	414.24	339.217	2231.66	194.64	208.424
Library 1	Suv39h1_c	AAGCTTGGCTAGTCGGCAC	Library 1	Suv39h1	20937	292.506	263.854	362.948	304.927	278.949	344.71	618.984	279.931	257.688
Library 1	Vrk2_d	AAGGAAACCGGTGGGCACT	Library 1	Vrk2	69922	225.222	270.928	370.731	367.423	407.963	376.984	304.317	325.858	253.898
Library 1	Akt1_j	AAGGAACGGCCTCAGGATG	Control	Akt1	11651	331.459	299.931	414.596	322.096	308.239	298.703	546.528	1250.94	147.792
Library 1	Pdk3_g	AAGGAACTTCCTGTGCGAC	Library 1	Pdk3	236900	262.051	280.832	325.451	332.397	272.673	279.476	221.509	1261.88	216.003
Library 1	Abl1_l	AAGGAAGCGGCGGTGATGA	Control	Abl1	11350	231.596	216.46	326.866	259.6	272.673	259.563	869.476	196.827	162.95
Library 1	Ptpla_g	AAGGAATAGCGAGTGATCT	Library 1	Ptpla	30963	233.013	214.337	252.578	258.913	182.014	236.216	246.352	242.753	157.265
Library 1	March5_f	AAGGACAATCTTGGTAAGA	Library 1	2017-03-05	69104	222.389	210.093	316.961	250.672	243.383	366.684	190.457	846.355	689.694
Library 1	Cdkl3_d	AAGGACACTGGGCGAATAG	Library 1	Cdkl3	213084	290.381	326.812	459.876	384.592	329.16	468.312	382.984	299.614	363.795
Library 1	Rps6ka6_h	AAGGACCAGGTCTCGCGCT	Library 1	Rps6ka6	67071	252.136	271.636	388.418	371.543	256.633	404.451	614.844	271.184	119.37
Library 1	Trio_c	AAGGACCTAGCCGACATCG	Library 1	Trio	223435	330.043	265.976	313.423	195.73	219.673	220.422	1277.3	207.762	236.845
Library 1	Dyrk3_a	AAGGACGCGGCGCTGCCGG	Library 1	Dyrk3	226419	269.842	282.246	367.901	269.901	201.541	321.363	6419.63	1010.38	253.898
Library 1	Dlgap5_f	AAGGACGTCAACATTCCAC	Library 1	Dlgap5	218977	310.212	266.684	365.778	316.602	321.489	290.463	312.597	468.01	1076.23
Library 1	Papss1_h	AAGGACTCAATAAGAACCT	Library 1	Papss1	23971	206.808	248.292	300.688	241.744	316.607	236.216	612.774	411.149	1009.91
Library 1	Pikfyve_b	AAGGACTGGCAGGAGAGCG	Library 1	Pikfyve	18711	176.353	157.039	198.808	162.078	106.698	170.982	91.088	183.705	98.528
Library 1	Akt3_e	AAGGAGAAACCTCAAGATG	Library 1	Akt3	23797	206.1	212.215	335.356	244.491	293.594	249.263	184.246	159.648	396.006
Library 1	Rag1_g	AAGGAGAAGGATTCCTCAG	Library 1	Rag1	19373	227.347	239.096	350.921	245.864	303.357	253.383	279.474	761.064	130.739
Library 1	S1pr2_f	AAGGAGACGCTGGACATGC	Library 1	S1pr2	14739	231.596	222.826	382.051	269.214	255.936	264.369	430.598	537.993	134.528
Library 1	Pdzrn4_f	AAGGAGCCCATAGTGGTAC	Library 1	Pdzrn4	239618	192.643	179.676	228.523	253.419	214.791	241.023	113.86	349.914	193.266
Library 1	Chd6_h	AAGGAGCCGAAGAGAGCCA	Library 1	Chd6	71389	186.269	224.241	297.151	133.92	124.132	131.155	273.264	159.648	176.213
Library 1	Gpr107_a	AAGGAGCCGAAGCGGCCGA	Library 1	Gpr107	277463	222.389	176.139	263.898	193.67	198.751	247.889	134.562	251.501	119.37
Library 1	Asb8_c	AAGGAGCGGATGGCAGCGA	Library 1	Asb8	78541	43.911	32.54	38.205	47.387	12.553	54.247	14.491	26.244	20.842
Library 1	Pkn3_e	AAGGAGCTGAAGATCAAGG	Library 1	Pkn3	263803	168.563	188.872	286.538	39.146	64.158	32.96	209.088	387.093	217.898
Library 1	Dapk1_g	AAGGAGGACCAAGTCCAGC	Library 1	Dapk1	69635	255.677	281.539	396.908	307.674	274.068	297.33	2043.27	505.189	123.16
Library 1	Shox2_a	AAGGAGGCCATCACGTACC	Library 1	Shox2	20429	419.99	365.01	541.238	370.857	338.923	493.032	407.826	785.12	375.163
Library 1	Mast1_b	AAGGAGGGCATCGAGAAAT	Library 1	Mast1	56527	271.258	244.755	348.798	363.302	395.411	368.057	403.685	966.638	234.951
Library 1	Ube2k_c	AAGGAGGTGCTGAAGAGCG	Library 1	Ube2k	53323	344.208	314.786	389.833	388.713	439.345	363.25	3407.52	1443.4	977.698
Library 1	Pskh1_e	AAGGATGTCCAGCTGGATC	Library 1	Pskh1	244631	301.713	231.315	319.791	183.368	206.423	196.389	244.281	177.144	327.794
Library 1	Bmi1_b	AAGGATTACTACACGCTAA	Library 1	Bmi1	12151	225.93	228.485	275.925	217.707	341.016	188.835	370.562	314.923	136.423
Library 1	Lrrk1_d	AAGGATTAGCTGTGTGTCC	Library 1	Lrrk1	233328	197.601	199.482	253.993	197.103	246.87	284.283	2945.87	225.257	314.531
Library 1	Grk1_a	AAGGCAGAGTTGGCCACCA	Library 1	Grk1	24013	353.415	325.397	419.548	337.892	452.595	318.617	465.791	314.923	325.899
Library 1	Ikbkg_h	AAGGCAGATGTAGCATTGC	Library 1	Ikbkg	16151	91.364	101.156	94.805	108.51	59.277	90.641	49.684	1561.49	13.263
Library 1	P2ry1_b	AAGGCAGCATCCGTCCCGT	Library 1	P2ry1	18441	387.411	352.985	502.326	396.954	364.726	413.378	372.633	341.166	1559.39
Library 1	Prkcz_d	AAGGCATGCCCGGCTGCTC	Library 1	Prkcz	18762	319.419	258.903	377.098	320.036	267.094	314.497	242.211	522.685	1843.61
Library 1	Rnf4_d	AAGGCCAAGGAGAAATGGG	Library 1	Rnf4	19822	280.465	283.661	350.213	66.617	27.895	21.974	1041.3	155.274	79.58
Library 1	Rela_a	AAGGCCCAGAAGCCTGGGC	Library 1	Rela	19697	223.097	187.457	321.913	193.67	216.186	254.756	118	39.365	43.58
Library 1	Cul3_d	AAGGCCCGGATCCGCATCT	Library 1	Cul3	26554	222.389	215.752	301.396	117.438	99.027	94.761	320.878	120.283	142.107
Library 1	Dclk2_a	AAGGCCGCGGCCAGGGTCA	Library 1	Dclk2	70762	269.842	265.269	331.818	275.395	293.594	317.243	167.685	356.475	223.582
Library 1	Ubr3_f	AAGGCCGCTCTCAGCCGGC	Library 1	Ubr3	68795	304.546	275.172	326.158	264.407	264.304	279.476	548.598	236.192	763.59
Library 1	Bai2_c	AAGGCCGTGGCCAGGCGCA	Library 1	Bai2	230775	308.795	323.275	524.966	394.894	237.804	379.044	8645.08	150.901	441.48
Library 1	Pou5f1_e	AAGGCCTCGAAGCGACAGA	Library 1	Pou5f1	18999	262.759	234.852	296.443	274.022	243.383	321.363	279.474	102.787	208.424
Library 1	Matk_d	AAGGCTAGCTCACCGGGCT	Library 1	Matk	17179	335	309.127	457.753	378.411	328.463	391.404	1548.5	323.671	126.949
Library 1	Prdm8_h	AAGGCTATGCTGTCATACA	Library 1	Prdm8	77630	369.704	318.323	457.046	342.012	352.871	473.118	432.668	157.461	765.484
Library 1	Prkaa1_h	AAGGCTCCGAATCTTCTGC	Library 1	Prkaa1	105787	227.347	254.658	356.581	208.092	165.277	315.87	747.335	188.079	111.791
Library 1	Ing4_g	AAGGCTGAAATTGACAAGT	Library 1	Ing4	28019	195.476	177.553	303.518	177.874	242.686	237.589	211.158	174.957	217.898
Library 1	Grm4_a	AAGGCTGAGGAGTAGGCAG	Library 1	Grm4	268934	307.379	265.269	373.561	52.195	102.514	82.401	192.527	166.209	236.845
Library 1	Acpp_b	AAGGCTGAGGCTTGCTGTC	Library 1	Acpp	56318	302.421	310.542	422.378	393.52	473.516	427.111	385.054	2840.87	342.952
Library 1	Tesk1_g	AAGGCTGGACACGGCGCTG	Library 1	Tesk1	21754	295.339	255.366	397.616	271.275	228.738	298.703	407.826	468.01	335.373
Library 1	Nagk_c	AAGGCTGGAGTGGATCCTC	Library 1	Nagk	56174	267.717	220.704	316.253	222.514	198.751	224.542	621.054	240.566	270.951
Library 1	Crebbp_d	AAGGCTTAATTCTCCATTG	Library 1	Crebbp	12914	211.057	222.119	202.345	240.37	251.752	283.596	151.123	288.679	45.474
Library 1	Ptpn22_h	AAGGCTTATATTGCTACCC	Library 1	Ptpn22	19260	173.52	217.167	298.566	212.212	238.502	219.049	637.616	273.371	145.897
Library 1	Trp53rk_d	AAGGCTTCAAACGCGGTCT	Library 1	Trp53rk	76367	348.457	310.542	492.421	295.999	258.726	288.403	2834.08	769.812	117.475
Library 1	Dyrk4_g	AAGGGAACGCCGTGTTACT	Library 1	Dyrk4	101320	274.799	261.732	345.261	324.843	320.792	367.371	358.141	1596.48	164.844
Library 1	Socs5_g	AAGGGACTGCTCTCTTGCT	Library 1	Socs5	56468	262.051	282.954	413.888	338.578	358.45	397.584	14205.6	220.883	348.636
Library 1	Trim13_a	AAGGGAGATGGTCTCCACA	Library 1	Trim13	66597	332.876	266.684	391.248	307.674	275.462	302.823	233.93	463.636	1875.82
Library 1	Ret_e	AAGGGATGCTTACTGGGAG	Library 1	Ret	19713	305.254	275.88	365.071	285.697	218.975	406.511	233.93	1955.15	265.267
Library 1	Map3k13_b	AAGGGCAAGTGTGGCAAAG	Library 1	Map3k13	71751	369.704	299.224	442.896	442.281	366.121	440.845	308.457	581.733	257.688
Library 1	Ppp2r1a_g	AAGGGCAGGAGCTCACTTC	Library 1	Ppp2r1a	51792	282.59	257.488	321.206	131.173	144.356	121.541	563.089	393.654	327.794
Library 1	Trim35_a	AAGGGCCCGGCTCCATCGC	Library 1	Trim35	66854	369.704	323.275	484.638	357.808	394.713	326.17	318.808	1014.75	293.688
Library 1	Htr1a_c	AAGGGCTCCAGGGACGTTG	Library 1	Htr1a	15550	393.785	419.479	487.468	355.748	269.883	381.104	457.51	297.427	306.952
Library 1	Ppm1f_d	AAGGGCTCTCCAGGCTCAG	Library 1	Ppm1f	68606	298.172	302.053	425.916	406.569	425.398	493.718	256.702	951.33	225.477
Library 1	Aktip_h	AAGGGTCCATAAGAGGCAT	Library 1	Aktip	14339	286.84	273.758	444.311	329.65	387.042	355.697	3264.68	349.914	181.897
Library 1	Inpp5j_f	AAGGGTCCCAGTCCAGTCC	Library 1	Inpp5j	170835	419.99	360.059	450.678	305.613	267.791	366.684	356.071	247.127	511.586
Library 1	Hoxb2_g	AAGGGTGGAGGCGCCGAGC	Library 1	Hoxb2	103889	222.389	182.505	283.001	212.899	212.699	197.762	258.773	614.537	176.213
Library 1	Ppp3r1_c	AAGGGTTCTGCTGTAACTC	Library 1	Ppp3r1	19058	245.761	216.46	333.941	249.985	254.541	269.176	325.018	148.714	164.844
Library 1	Akt3_f	AAGGTAAGTCCACATCTTG	Library 1	Akt3	23797	509.937	510.024	648.071	596.805	546.741	684.614	3587.62	1511.19	2042.56
Library 1	Ckmt2_h	AAGGTATCTGCTGATGCCC	Library 1	Ckmt2	76722	254.969	215.045	229.938	232.816	218.278	271.236	474.072	4039.32	132.633
Library 1	C5ar2_e	AAGGTCACTGTAGTGTTCA	Library 1	Gpr77	319430	390.952	360.766	559.633	482.114	557.899	482.045	347.79	642.968	519.165
Library 1	Kdm4a_b	AAGGTCATGATCCGAGCAC	Library 1	Kdm4a	230674	393.077	403.916	448.556	394.207	268.489	414.751	484.422	356.475	200.845
Library 1	Kdm4c_a	AAGGTCATTATCTTACAGC	Library 1	Kdm4c	76804	157.939	149.258	210.835	207.405	164.58	165.488	281.545	111.535	83.37
Library 1	Gprc5b_h	AAGGTCCAGTCCACAGCCC	Library 1	Gprc5b	64297	339.958	298.516	382.758	319.349	250.357	290.463	221.509	299.614	219.793
Library 1	Prkx_c	AAGGTCTCGGCGCCCGCCG	Library 1	Prkx	19108	277.632	244.755	316.961	298.059	196.659	324.797	956.424	815.738	149.686
Library 1	Socs3_b	AAGGTCTTGAGGCGCAGGC	Library 1	Socs3	12702	424.948	402.502	536.286	455.33	483.28	574.746	2422.11	1598.67	924.645
Library 1	Hcar2_b	AAGGTCTTGCCACCGGTGT	Library 1	Niacr1	80885	269.842	315.493	374.976	263.034	362.634	269.176	207.018	1043.18	172.423
Library 1	Mylk4_h	AAGGTGAAATGCTTCCTGG	Library 1	Mylk4	238564	344.208	322.567	501.618	386.652	407.963	393.464	550.668	1600.86	360.005
Library 1	Npffr1_d	AAGGTGAGGCTGGCCACCG	Library 1	Npffr1	237362	237.262	198.068	321.206	254.105	212.699	260.249	202.878	323.671	125.054
Library 1	Adra2b_h	AAGGTGATGGCCGACGCGA	Library 1	Adra2b	11552	230.888	192.409	319.791	218.393	249.66	267.116	184.246	244.94	189.476
Library 1	Cbx6_e	AAGGTGATTGACAAGGGTC	Library 1	Cbx6	494448	193.351	192.409	213.665	196.417	286.62	247.889	109.72	437.393	109.896
Library 1	Pxk_d	AAGGTGCTGCTGGACGACA	Library 1	Pxk	218699	241.512	160.576	222.155	184.742	165.277	195.702	175.965	168.396	125.054
Library 1	Hectd2_g	AAGGTGGAAATCTGGCCCT	Library 1	Hectd2	226098	238.679	224.948	278.048	271.275	262.212	299.39	780.458	1841.42	168.634
Library 1	Cdk20_h	AAGGTGGCCTTGCGGCGGC	Library 1	Cdk20	105278	219.556	229.9	369.316	285.697	265.002	219.049	134.562	955.704	2908.46
Library 1	Sap130_a	AAGGTGGCTGGCTAAGCCC	Library 1	Sap130	269003	303.838	303.468	373.561	133.234	168.067	138.708	95.228	129.031	98.528
Library 1	P2ry12_a	AAGGTGGTATTGGCTGAGG	Library 1	P2ry12	70839	321.544	287.905	415.303	274.709	347.989	287.03	633.475	212.136	1152.02
Library 1	Map4k1_g	AAGGTGTCTAAGGACCTGG	Library 1	Map4k1	26411	287.548	275.88	430.868	233.502	304.055	232.782	213.229	301.801	333.478
Library 1	Cbx5_e	AAGGTGTTGGACAGGCGCA	Library 1	Cbx5	12419	341.375	319.03	450.678	342.012	198.054	278.79	1933.55	352.101	1197.49
Library 1	Eltd1_h	AAGGTTATCAGACCGCTAC	Library 1	Eltd1	170757	230.18	192.409	278.048	221.14	347.292	246.516	115.93	356.475	305.057
Library 1	Crebbp_e	AAGGTTCCCACTGTTTAAA	Library 1	Crebbp	12914	271.966	263.854	328.281	376.351	467.24	444.965	277.404	249.314	585.482
Library 1	Gtf2h1_a	AAGGTTCGTCAGAAGAAGC	Library 1	Gtf2h1	14884	265.592	231.315	374.268	129.8	127.619	131.155	53.825	446.141	37.895
Library 1	Dusp10_d	AAGGTTGAGATCCTGAGGT	Library 1	Dusp10	63953	267.009	225.656	348.091	357.808	328.463	334.41	339.51	253.688	325.899
Library 1	Ube3c_h	AAGGTTGGGACCATCAGCA	Library 1	Ube3c	100763	232.305	229.9	344.553	306.987	154.817	317.93	536.177	301.801	324.005
Library 1	Trhr_e	AAGTAAGATGGTAACCACC	Library 1	Trhr	22045	372.537	304.175	388.418	364.676	328.463	375.611	378.843	179.331	642.325
Library 1	Otud7b_e	AAGTACTCCCTCCACTAAA	Library 1	Otud7b	229603	258.51	241.925	298.566	248.611	449.806	298.016	687.3	8938.12	223.582
Library 1	Apc_c	AAGTACTTAAGCAGCTACA	Control	Apc	11789	313.045	315.493	348.091	333.084	387.74	414.064	1633.37	104.974	223.582
Library 1	Ppp4r1_h	AAGTACTTACTACCAATTG	Library 1	Ppp4r1	70351	201.85	143.599	197.393	159.331	200.844	248.576	144.913	137.779	85.264
Library 1	Igbp1_d	AAGTAGCAACTGAACCCAC	Library 1	Igbp1	18518	255.677	244.048	408.936	76.918	47.421	68.667	33.123	102.787	58.738
Library 1	Clk2_h	AAGTAGCAGTGACCGGACA	Library 1	Clk2	12748	221.681	171.187	275.218	214.273	202.936	208.062	138.702	174.957	1203.17
Library 1	Fbxl13_a	AAGTAGCTCCTTAGCCTGG	Library 1	Fbxl13	320118	257.093	219.997	374.976	192.296	183.409	214.929	306.387	892.282	386.532
Library 1	Sirt2_g	AAGTAGCTGATCTCAAAGA	Library 1	Sirt2	64383	162.188	217.874	225.693	166.199	232.923	188.835	66.246	225.257	96.633
Library 1	Ackr2_f	AAGTAGTCGTAGTCGTAGA	Library 1	Ccbp2	59289	192.643	154.21	240.55	227.321	287.318	241.023	264.983	262.436	293.688
Library 1	Mtm1_a	AAGTATAATTCACACTCCT	Library 1	Mtm1	17772	152.981	154.917	209.42	174.44	162.488	223.169	180.106	148.714	132.633
Library 1	Mapk7_d	AAGTATCTCACATGTTCCA	Library 1	Mapk7	23939	253.552	231.315	321.913	322.096	411.45	383.851	1447.06	216.509	172.423
Library 1	Nme7_g	AAGTATGAGGACCTGCGCC	Library 1	Nme7	171567	180.603	232.022	228.523	238.997	230.133	267.803	167.685	682.333	396.006
Library 1	Prdm8_g	AAGTATGGCTCAGTACACA	Library 1	Prdm8	77630	280.465	263.854	414.596	274.022	260.818	315.183	271.194	743.568	468.007
Library 1	Nek7_d	AAGTATTATAGCCCATATC	Library 1	Nek7	59125	194.059	152.795	266.728	157.271	270.581	208.062	149.053	153.088	729.484
Library 1	Atr_d	AAGTATTCTGTCAATGAAC	Library 1	Atr	245000	89.947	99.034	188.903	10.302	5.579	12.36	28.983	8.748	49.264
Library 1	Casr_g	AAGTCAAGACCAGAGTCTG	Library 1	Casr	12374	174.937	172.602	239.843	228.695	245.475	200.509	124.211	109.348	155.371
Library 1	Clk4_c	AAGTCACAAACGCAAGAGA	Library 1	Clk4	12750	201.142	219.997	300.688	254.105	303.357	289.776	529.966	192.453	90.949
Library 1	Trp53_f	AAGTCACAGCACATGACGG	Control	Trp53	22059	252.136	300.638	321.206	372.23	358.45	497.152	248.422	207.762	932.224
Library 1	Ptplb_h	AAGTCAGGACAACAGAAGA	Library 1	Ptplb	70757	279.757	266.684	377.806	271.275	292.199	290.463	209.088	345.54	449.059
Library 1	Brpf3_e	AAGTCAGGGTCTCCCGTGT	Library 1	Brpf3	268936	308.087	311.249	350.921	260.286	264.304	267.116	674.879	297.427	96.633
Library 1	Gpr17_h	AAGTCCAGAAGGTAGAAGC	Library 1	Gpr17	574402	186.977	182.505	241.258	163.452	179.922	243.083	248.422	266.81	388.426
Library 1	Pdk4_e	AAGTCCAGCAGCTGCTTCA	Library 1	Pdk4	27273	287.548	237.681	355.166	223.888	330.555	333.037	3850.54	516.124	274.741
Library 1	Ptprm_a	AAGTCCAGCTAAAGTCACC	Library 1	Ptprm	19274	329.334	329.641	418.133	361.242	331.252	433.978	300.176	3000.51	299.373
Library 1	Gcgr_c	AAGTCCATTACCTGGGCAG	Library 1	Gcgr	14527	267.717	254.658	331.111	254.792	334.739	276.73	325.018	297.427	253.898
Library 1	Setd8_c	AAGTCCCTCAAGGGCAAAC	Library 1	Setd8	67956	246.47	207.264	299.981	148.343	216.883	168.235	161.474	87.479	64.422
Library 1	Pstk_g	AAGTCGACTTTCCGGCCGC	Library 1	Pstk	214580	249.303	173.309	274.51	144.222	142.962	155.875	115.93	122.47	100.422
Library 1	Eif2ak1_d	AAGTCGATGGCAGGAGGCG	Library 1	Eif2ak1	15467	131.734	120.963	171.215	153.837	142.264	225.229	217.369	115.909	81.475
Library 1	Twf2_c	AAGTCGGATGGAGCCAGCC	Library 1	Twf2	23999	186.269	215.045	292.906	270.588	236.41	296.643	395.405	1119.73	138.318
Library 1	Prokr1_a	AAGTCGGTGAAGGTGTCTG	Library 1	Prokr1	58182	182.727	168.357	257.53	206.031	166.672	186.775	304.317	338.98	159.16
Library 1	Phf12_b	AAGTCGTACACGATCGTCT	Library 1	Phf12	268448	192.643	157.039	215.08	214.273	235.712	261.623	105.579	1456.52	490.744
Library 1	Pbrm1_c	AAGTCTCCACTGACACTGC	Library 1	Pbrm1	66923	254.26	217.874	370.731	208.779	342.41	273.983	391.264	268.997	274.741
Library 1	Ippk_h	AAGTCTGGTTAAATTGGGA	Library 1	Ippk	75678	178.478	172.602	216.495	90.654	100.422	105.061	62.105	30.618	81.475
Library 1	Fbxo24_e	AAGTCTTTGACTGGGAGGA	Library 1	Fbxo24	71176	210.349	202.312	275.218	249.298	304.752	294.583	227.72	170.583	100.422
Library 1	Cnr2_a	AAGTGACCAACGGCTCCAA	Library 1	Cnr2	12802	278.341	250.414	288.661	265.781	316.607	293.896	416.106	7750.6	178.108
Library 1	Tnfaip3_e	AAGTGATAGATGATCCCAT	Library 1	Tnfaip3	21929	230.18	242.633	304.933	147.656	182.014	153.128	10.351	30.618	5.684
Library 1	Ube2u_b	AAGTGATGATATGATGAAT	Library 1	Ube2u	381534	171.396	125.914	190.318	141.475	112.277	142.828	103.509	107.161	1062.96
Library 1	Grm5_c	AAGTGCACAGTCCAGTGAG	Library 1	Grm5	108071	308.087	246.877	453.508	239.683	253.844	322.05	231.86	743.568	198.95
Library 1	Pdzrn3_b	AAGTGCGCCTTGTGCCACA	Library 1	Pdzrn3	55983	345.624	287.198	403.276	371.543	273.37	458.698	407.826	931.647	502.112
Library 1	Rnf113a2_d	AAGTGCTGGCCGTCGGAAG	Library 1	Rnf113a2	66381	297.463	290.735	362.241	266.467	257.331	304.883	275.334	161.835	4037.74
Library 1	Pip4k2a_d	AAGTGCTTCTTCTTCGTCT	Library 1	Pip4k2a	18718	199.725	206.556	258.945	287.071	251.752	266.429	207.018	98.413	157.265
Library 1	Ssrp1_c	AAGTGGACAACATCCAGGC	Library 1	Ssrp1	20833	277.632	234.852	300.688	52.195	36.263	61.114	76.597	43.739	47.369
Library 1	Ppm1k_h	AAGTGGAGAAGTAGCAGGC	Library 1	Ppm1k	243382	121.11	132.988	208.713	137.354	121.343	146.262	198.737	170.583	102.317
Library 1	Npy2r_c	AAGTGGAGCCCTATGGGCC	Library 1	Npy2r	18167	242.928	244.755	283.708	254.792	285.923	393.464	2192.32	507.376	204.634
Library 1	Gpr39_g	AAGTGGCCACCTCAAATTC	Library 1	Gpr39	71111	213.182	222.826	359.411	317.975	274.765	334.41	192.527	104.974	598.745
Library 1	Nmur1_a	AAGTGGCCCTATCAACCTG	Library 1	Nmur1	14767	358.372	304.883	455.631	361.242	360.542	357.07	380.913	338.98	329.689
Library 1	Ppp1r16b_h	AAGTGGGCACAGTACGAGC	Library 1	Ppp1r16b	228852	173.52	172.602	287.246	186.802	212.001	229.349	163.544	137.779	183.792
Library 1	Zmynd8_g	AAGTGTCTGAGACTGACAT	Library 1	Zmynd8	228880	245.761	202.312	344.553	246.551	322.884	258.189	1028.88	459.263	242.53
Library 1	Ror1_f	AAGTGTTCCAGGACGAGGT	Library 1	Ror1	26563	317.294	236.266	333.941	387.339	218.975	309.003	372.633	422.084	242.53
Library 1	Ppp3cc_c	AAGTTAGCCGTCGGGTTGG	Library 1	Ppp3cc	19057	291.089	261.025	383.466	276.769	464.451	330.977	240.141	201.201	217.898
Library 1	Impa1_h	AAGTTAGTCGTTCCATCAA	Library 1	Impa1	55980	158.647	169.772	198.1	150.403	193.87	232.782	304.317	575.172	73.896
Library 1	Calcoco2_b	AAGTTCATCCCTCGACGCA	Library 1	Calcoco2	76815	390.244	295.687	544.776	400.388	350.081	437.411	563.089	301.801	409.269
Library 1	Kdm4a_d	AAGTTCCGGAACTCTTCCA	Library 1	Kdm4a	230674	206.808	196.653	312.008	206.031	271.976	211.496	233.93	155.274	678.325
Library 1	Ulk1_b	AAGTTCGAGTTCTCTCGCA	Library 1	Ulk1	22241	233.721	249.707	348.091	257.539	265.002	221.796	2887.9	172.77	500.218
Library 1	Ube2e2_e	AAGTTCTGATGGAGATCAG	Library 1	Ube2e2	218793	236.554	220.704	356.581	195.043	164.58	289.09	2347.59	164.022	388.426
Library 1	Rnf32_e	AAGTTGAAGATCATGTAAT	Library 1	Rnf32	56874	150.856	186.749	239.843	213.586	209.212	223.169	273.264	2031.69	155.371
Library 1	Adk_e	AAGTTGAATATCATGCTGG	Library 1	Adk	11534	172.104	142.892	191.025	122.245	168.067	135.275	115.93	345.54	68.211
Library 1	Cdk2_c	AAGTTGACGGGAGAAGTTG	Library 1	Cdk2	12566	176.353	195.238	204.468	98.895	92.053	118.108	101.439	91.853	73.896
Library 1	Hltf_c	AAGTTGAGTATGAAAGTCT	Library 1	Hltf	20585	156.522	181.09	169.093	151.777	205.028	183.342	660.388	107.161	92.843
Library 1	Ppfia4_g	AAGTTGCTGGAGTCCCTTC	Library 1	Ppfia4	68507	327.918	282.246	392.663	289.131	357.055	357.757	426.457	373.971	278.53
Library 1	Fgr_a	AAGTTGGAGCCTGCATCCA	Library 1	Fgr	14191	351.29	336.008	413.181	273.335	277.555	382.477	233.93	306.175	744.642
Library 1	Kdm3a_a	AAGTTGGCCAGTATTGGTG	Library 1	Kdm3a	104263	228.763	203.727	222.863	186.115	114.369	166.862	167.685	251.501	153.476
Library 1	Kdm2b_e	AAGTTGGGCCCGGCCTCAG	Library 1	Kdm2b	30841	245.761	222.119	335.356	215.646	221.765	228.662	554.809	358.662	214.108
Library 1	Nrbp1_c	AAGTTGTAGAGGTCACAGG	Library 1	Nrbp1	192292	346.332	340.959	461.998	186.802	244.778	197.762	3308.15	1611.79	1282.76
Library 1	Trim60_d	AAGTTGTGCCCACACCTAC	Library 1	Trim60	234329	367.58	351.57	493.836	372.23	385.647	455.265	5537.73	430.832	134.528
Library 1	Lonrf3_e	AAGTTGTTGCTGCCGAGCT	Library 1	Lonrf3	74365	231.596	269.513	359.411	338.578	308.936	389.344	349.861	142.153	145.897
Library 1	Fyn_f	AAGTTGTTGTAGTTCGGGA	Library 1	Fyn	14360	202.558	155.625	229.23	142.162	253.844	225.229	248.422	126.844	140.212
Library 1	Ak5_c	AAGTTTCCAAGTACTCTAT	Library 1	Ak5	229949	159.355	159.161	200.93	175.814	200.844	187.462	55.895	85.292	115.581
Library 1	Adck5_f	AAGTTTCTCCTGAAGAATA	Library 1	Adck5	268822	143.774	98.326	135.133	111.944	144.356	148.322	1204.85	172.77	102.317
Library 1	Ccr6_h	AAGTTTCTGACCTCTTCTA	Library 1	Ccr6	12458	155.106	195.238	274.51	177.874	193.87	232.096	136.632	146.527	187.582
Library 1	Ncoa2_h	AAGTTTGCGAAGATCAGCT	Library 1	Ncoa2	17978	201.142	191.701	265.313	240.37	214.791	245.829	132.492	164.022	174.318
Library 1	Six3_c	AAGTTTGGCAACAAGAAGT	Library 1	Six3	20473	159.355	166.235	236.305	177.874	199.449	180.595	414.036	131.218	710.536
Library 1	Cdkl5_a	AATAAATTTGAGATCCTTG	Library 1	Cdkl5	382253	199.017	200.19	256.115	174.44	259.423	212.869	115.93	199.014	613.903
Library 1	Alk_f	AATAACTGAGCGGCTCCCG	Library 1	Alk	11682	225.93	168.357	319.083	214.273	191.778	241.709	196.667	183.705	181.897
Library 1	Riok2_f	AATAAGATTCTAAGAGAAT	Library 1	Riok2	67045	104.112	94.789	128.058	25.411	19.526	16.48	35.193	69.983	26.527
Library 1	Ncoa2_g	AATAAGTACATAGAGGAGC	Library 1	Ncoa2	17978	141.649	132.988	164.848	137.354	108.79	135.275	184.246	98.413	62.527
Library 1	Magi2_h	AATAAGTCAGTGACCAACA	Library 1	Magi2	50791	295.339	273.758	394.786	301.493	350.779	295.956	2771.97	457.076	219.793
Library 1	Mapkapk5_h	AATAATCTGAACTATGTTG	Library 1	Mapkapk5	17165	148.023	143.599	215.08	110.57	119.948	83.774	171.825	553.302	162.95
Library 1	Avpr1b_b	AATACCACCACACCCTGGC	Library 1	Avpr1b	26361	330.043	267.391	461.291	326.217	394.016	394.837	428.528	166.209	198.95
Library 1	Gpr115_a	AATACTAAACAGCAAACCA	Library 1	Gpr115	78249	290.381	325.397	406.813	295.312	415.635	339.217	335.369	1185.34	303.162
Library 1	Ubr1_b	AATACTCACTCCTTTGGAG	Library 1	Ubr1	22222	175.645	142.892	261.775	155.897	202.936	172.355	97.299	87.479	126.949
Library 1	Herc1_b	AATAGCTCCTGGATCACAG	Library 1	Herc1	235439	179.186	190.286	239.843	306.987	342.41	300.076	207.018	144.34	242.53
Library 1	Rnf19a_c	AATAGGCTCTCTCTTTCGG	Library 1	Rnf19a	30945	222.389	239.096	280.878	214.96	295.686	192.955	182.176	188.079	1693.92
Library 1	Prkar1a_e	AATATCCAGGCCCTGCTGA	Library 1	Prkar1a	19084	303.838	259.61	326.158	303.553	293.594	361.19	1683.06	310.549	225.477
Library 1	Cbx8_d	AATATCTCGTGAAATGGAA	Library 1	Cbx8	30951	171.396	177.553	210.128	211.526	231.528	207.376	397.475	229.631	142.107
Library 1	Cdyl_d	AATATCTGGTGCGGTGGAA	Library 1	Cdyl	12593	189.102	250.414	258.238	241.057	244.081	249.263	136.632	181.518	348.636
Library 1	Cdyl2_c	AATATCTTATCCGATGGAA	Library 1	Cdyl2	75796	191.226	204.434	264.605	155.21	154.12	199.135	474.072	118.096	72.001
Library 1	Cdk10_a	AATATGCCAACACCCTTCT	Library 1	Cdk10	234854	291.797	278.709	397.616	386.652	379.371	418.871	11388.1	240.566	301.267
Library 1	Ppp2r2a_h	AATATGGAAGAGCTCACGG	Library 1	Ppp2r2a	71978	235.846	249.707	284.416	212.899	331.252	217.676	676.949	367.41	386.532
Library 1	Ptpdc1_a	AATATGGATCTTCATTCTG	Library 1	Ptpdc1	218232	154.398	135.818	241.965	166.885	138.08	165.488	180.106	1355.92	162.95
Library 1	Adck5_b	AATATGGCAGGGCACGGCC	Library 1	Adck5	268822	330.751	303.468	466.951	337.892	336.831	438.785	320.878	371.784	189.476
Library 1	Prdm16_a	AATATGTATGAACCTGACC	Library 1	Prdm16	70673	144.482	172.602	261.068	190.922	163.185	221.109	1076.49	74.357	437.69
Library 1	Hira_g	AATATGTCTCCAGTCCTCC	Library 1	Hira	15260	233.013	225.656	363.656	428.545	470.727	449.771	511.335	559.863	488.849
Library 1	Ube2k_g	AATATTAGTTCCGTCACAG	Library 1	Ube2k	53323	193.351	161.991	208.713	208.092	186.896	262.996	1099.27	1093.48	585.482
Library 1	Psmb2_e	AATATTGCTGGCGGCCACT	Control	Psmb2	26445	198.309	167.65	241.965	32.278	34.171	40.514	204.948	10.935	7.579
Library 1	Fbxl13_g	AATATTTCAGTGGGTCCTC	Library 1	Fbxl13	320118	197.601	159.161	208.713	166.885	156.212	171.668	144.913	207.762	87.159
Library 1	Csnk2a2_g	AATCAAGATGATTACCAAC	Library 1	Csnk2a2	13000	176.353	161.991	250.455	211.526	204.33	226.602	146.983	220.883	134.528
Library 1	P2ry4_e	AATCACCATCTCCAGAACT	Library 1	P2ry4	57385	312.336	287.905	430.161	351.627	412.845	350.204	333.299	1349.36	176.213
Library 1	Nek3_d	AATCAGACATTTGCCATGA	Library 1	Nek3	23954	199.017	154.21	294.321	208.779	156.212	192.955	250.492	238.379	378.953
Library 1	Limk2_h	AATCAGCAGCTGAAGTGTC	Library 1	Limk2	16886	262.759	223.533	354.458	321.409	343.108	329.603	440.949	179.331	147.792
Library 1	Xiap_k	AATCAGCATGAGTCTCAGG	Control	Xiap	11798	220.973	265.976	279.463	147.656	177.133	198.449	581.721	658.276	66.317
Library 1	Trio_h	AATCATGACAGAATACGGC	Library 1	Trio	223435	146.607	137.94	159.895	78.979	115.764	68.667	200.808	247.127	89.054
Library 1	Mc5r_e	AATCATGCTTACCTTTGCG	Library 1	Mc5r	17203	207.516	154.21	316.253	231.442	184.107	228.662	229.79	67.796	87.159
Library 1	Nek11_f	AATCCAAATGAGACCGTGC	Library 1	Nek11	208583	211.766	188.872	233.475	207.405	163.883	247.203	277.404	83.105	223.582
Library 1	Kat6a_a	AATCCACTCCGTGTACAGC	Library 1	Myst3	244349	243.637	238.388	307.763	211.526	271.976	248.576	380.913	763.251	382.742
Library 1	Calcoco2_c	AATCCAGTCCTTGCGTCGA	Library 1	Calcoco2	76815	188.393	162.698	215.788	195.043	175.041	223.169	194.597	2674.66	109.896
Library 1	Lpxn_c	AATCCAGTTTCTTGTCACC	Library 1	Lpxn	107321	293.214	278.709	316.253	317.288	328.463	348.144	314.668	402.401	119.37
Library 1	Ros1_c	AATCCATATGATGCACCCA	Library 1	Ros1	19886	385.286	305.59	384.881	328.964	416.332	385.911	289.825	330.232	189.476
Library 1	Nudt3_b	AATCCATCGGTCTGGATGG	Library 1	Nudt3	56409	254.969	260.317	362.241	258.913	315.91	242.396	225.65	301.801	1053.49
Library 1	Rchy1_g	AATCCCACAGCTCTCACAG	Library 1	Rchy1	68098	322.252	305.59	396.201	342.012	450.503	378.357	219.439	433.019	180.003
Library 1	Mc5r_h	AATCCGATGCCAAGAAGTG	Library 1	Mc5r	17203	281.882	187.457	336.771	261.66	238.502	289.09	202.878	137.779	725.694
Library 1	Setdb1_d	AATCCGCATGCTGACTATC	Library 1	Setdb1	84505	221.681	214.337	333.233	252.732	288.713	300.763	285.685	301.801	234.951
Library 1	Prmt7_b	AATCCTACCACGGGATCCC	Library 1	Prmt7	214572	227.347	241.218	313.423	213.586	266.397	258.189	397.475	1867.67	773.063
Library 1	Ube2g2_b	AATCCTCCAGAAGGAATCG	Library 1	Ube2g2	22213	206.808	180.383	301.396	43.267	39.053	61.801	122.141	61.235	172.423
Library 1	Pip5k1c_a	AATCCTGGAAGTGGTGGGC	Library 1	Pip5k1c	18717	275.508	205.849	299.981	243.117	290.805	263.683	269.124	135.592	132.633
Library 1	Asb17_g	AATCCTGGGTTCATAGCAG	Library 1	Asb17	66772	262.051	238.388	314.131	224.574	292.199	206.689	246.352	459.263	449.059
Library 1	Tnik_b	AATCGATCTCTCCGCCCTG	Library 1	Tnik	665113	210.349	243.34	307.763	285.697	253.147	276.043	271.194	251.501	6540.72
Library 1	Rad18_d	AATCGCCTCTTAGATGAAC	Library 1	Rad18	58186	132.442	141.477	200.223	157.957	170.856	163.428	115.93	104.974	240.635
Library 1	Stk24_g	AATCGGACTCAGAAAGTGG	Library 1	Stk24	223255	192.643	216.46	247.625	200.537	170.856	138.021	594.142	85.292	104.212
Library 1	Ttc3_d	AATCGTCAGTGGTAAAGTC	Library 1	Ttc3	22129	164.313	147.843	181.12	213.586	152.027	233.469	351.931	113.722	145.897
Library 1	Dot1l_g	AATCTCATGAGCAGCATCA	Library 1	Dot1l	208266	307.379	244.048	360.826	257.539	235.712	281.536	718.353	150.901	125.054
Library 1	Msl2_d	AATCTCTGTAAACGCCTTG	Library 1	Msl2	77853	203.267	217.874	254.7	242.43	357.055	296.643	335.369	240.566	1053.49
Library 1	Lats2_d	AATCTCTTGCAATCGCTGC	Library 1	Lats2	50523	207.516	197.36	258.945	273.335	207.817	274.67	159.404	1364.67	191.371
Library 1	Mid1_f	AATCTGCTGAGCTAACTTG	Library 1	Mid1	17318	220.973	222.826	290.783	240.37	341.016	300.076	209.088	59.048	2135.4
Library 1	Tssk3_f	AATCTGGAGCTCACGAGGC	Library 1	Tssk3	58864	186.269	174.017	233.475	172.38	172.949	179.909	788.739	172.77	89.054
Library 1	Setd7_e	AATCTGTCCGTGGAGGAGT	Library 1	Setd7	73251	135.275	160.576	227.108	127.053	213.396	160.682	93.158	139.966	195.161
Library 1	Adrbk2_e	AATCTGTGAAAGCCTTCGT	Library 1	Adrbk2	320129	231.596	161.284	280.878	210.839	224.554	233.469	248.422	212.136	149.686
Library 1	Eya1_e	AATCTGTGGTGGAGAGAAC	Library 1	Eya1	14048	273.383	209.386	265.313	245.864	227.344	192.269	1144.81	172.77	443.375
Library 1	Trp53bp1_b	AATCTTCTATTATCAGGCA	Library 1	Trp53bp1	27223	145.899	159.869	229.23	210.839	282.436	201.195	2264.78	214.323	204.634
Library 1	Prps1l1_a	AATCTTCTGGGATAAGTCC	Library 1	Prps1l1	75456	154.398	141.477	229.938	168.946	228.738	209.436	229.79	1347.17	185.687
Library 1	Uba6_c	AATCTTTGGAAATCGATGA	Library 1	Uba6	231380	157.231	123.085	191.025	97.522	131.804	95.448	51.755	32.804	41.685
Library 1	Qrfpr_c	AATGAACTGTTCCCGAGTC	Library 1	Qrfpr	229214	172.104	192.409	252.578	199.164	274.765	212.869	919.161	142.153	117.475
Library 1	Prkg2_f	AATGAAGCCCTGCGGAGCA	Library 1	Prkg2	19092	318.002	293.564	394.786	307.674	327.765	409.944	581.721	205.575	210.319
Library 1	Epha2_f	AATGAAGGGAGAGCTCGGC	Library 1	Epha2	13836	188.393	200.19	324.743	274.022	275.462	270.549	484.422	505.189	325.899
Library 1	Mtmr7_f	AATGACAAGTTGTACGATC	Library 1	Mtmr7	54384	184.144	166.943	249.748	199.164	326.371	225.916	269.124	166.209	109.896
Library 1	Bub1_d	AATGACCCACTTGGAGAAT	Library 1	Bub1	12235	233.721	207.264	337.478	134.607	106.001	93.388	252.562	172.77	250.109
Library 1	Akt2_d	AATGACTATGGGCGAGCAG	Library 1	Akt2	11652	177.77	148.551	201.638	158.644	86.474	117.421	142.843	240.566	136.423
Library 1	Prkg1_c	AATGACTTCATGAAGAACT	Library 1	Prkg1	19091	144.482	129.451	205.883	190.922	132.501	202.569	153.193	113.722	73.896
Library 1	Prkacb_g	AATGAGAAGAGAATCCTGC	Library 1	Prkacb	18749	208.224	182.505	232.768	206.718	285.226	240.336	200.808	260.249	5646.4
Library 1	Prickle1_a	AATGAGCAAACTGGTCTTC	Library 1	Prickle1	106042	9.915	7.781	32.545	10.988	6.974	8.927	16.561	2.187	11.369
Library 1	Xpr1_h	AATGAGCTTCAGTCATCGC	Library 1	Xpr1	19775	296.047	264.562	342.431	490.355	426.095	590.54	13309.2	330.232	329.689
Library 1	Pitx2_b	AATGAGGATGTGGGCGCCG	Library 1	Pitx2	18741	259.926	253.951	285.123	264.407	270.581	300.763	252.562	441.767	428.217
Library 1	Pcgf3_e	AATGAGGTAGCCGCTGCAC	Library 1	Pcgf3	69587	281.174	275.88	355.166	328.277	248.265	369.431	221.509	247.127	397.9
Library 1	Pon2_f	AATGAGGTGGCAGTTTGGA	Library 1	Pon2	330260	269.842	210.093	311.301	273.335	396.108	271.923	3968.54	1231.26	1051.59
Library 1	Dcun1d2_c	AATGAGTGGAAACTAGATG	Library 1	Dcun1d2	102323	208.933	166.943	277.34	180.621	220.37	222.482	598.282	737.007	168.634
Library 1	Psmd1_i	AATGATAACTCTGAATATG	Control	Psmd1	70247	125.36	149.258	249.04	8.928	25.803	19.227	2.07	21.87	15.158
Library 1	Cul3_h	AATGATCATCAAACAGCCA	Library 1	Cul3	26554	366.163	342.374	447.141	140.788	121.343	139.395	608.633	524.872	255.793
Library 1	Pth2r_g	AATGATCCCATCCCATTCT	Library 1	Pth2r	213527	303.129	279.417	382.758	379.098	383.555	414.751	227.72	190.266	200.845
Library 1	Htr1f_g	AATGATCGCAGCGATCACG	Library 1	Htr1f	15557	401.575	340.252	489.591	420.991	336.831	407.884	376.773	531.432	324.005
Library 1	P2ry14_e	AATGATCTGCTTTGTGATC	Library 1	P2ry14	140795	228.055	179.676	268.143	244.491	298.476	268.489	238.071	505.189	47.369
Library 1	Twf2_e	AATGATGACTTTGATAAGT	Library 1	Twf2	23999	125.36	105.4	146.453	132.547	208.515	120.168	146.983	80.918	147.792
Library 1	Huwe1_c	AATGATGAGCAACTCCTCT	Library 1	Huwe1	59026	248.594	219.289	310.593	146.969	125.527	206.002	975.055	771.999	1620.02
Library 1	Npy1r_h	AATGATTATGATCAATGCC	Library 1	Npy1r	18166	213.89	176.846	203.053	224.574	212.001	230.036	318.808	419.897	932.224
Library 1	Nras_f	AATGATTTGCTATTATTGA	Control	Nras	18176	99.154	136.525	167.678	103.016	119.251	129.781	144.913	52.487	62.527
Library 1	Pkia_c	AATGCAATACATGATATCC	Library 1	Pkia	18767	199.725	166.943	241.965	182.681	209.909	212.869	223.58	166.209	108.002
Library 1	Pkn2_c	AATGCACACATCGTTGTAT	Library 1	Pkn2	109333	205.391	161.991	251.163	162.765	174.343	181.282	399.545	234.005	123.16
Library 1	Gprc5d_h	AATGCCAGGAGTAGCAATA	Library 1	Gprc5d	93746	257.093	207.264	327.573	256.853	385.647	282.91	244.281	142.153	159.16
Library 1	Tada3_e	AATGCCATCGTCCTCGGAG	Library 1	Tada3	101206	278.341	349.448	432.283	155.21	106.698	144.888	1062	995.069	894.328
Library 1	Gpr173_h	AATGCCATCTTGTCCCTGC	Library 1	Gpr173	70771	276.924	260.317	391.956	343.386	267.791	326.857	240.141	2383.79	274.741
Library 1	Crhr2_a	AATGCCTACAGAGAGTGCC	Library 1	Crhr2	12922	191.935	224.241	209.42	184.055	206.423	244.456	1620.95	4627.62	147.792
Library 1	Rnasel_f	AATGCCTGTGAAGACACCT	Library 1	Rnasel	24014	12.748	15.562	29.715	22.663	29.987	6.867	10.351	28.431	1.895
Library 1	Ccr4_g	AATGCCTTGATACCTTCCT	Library 1	Ccr4	12773	271.966	200.19	307.763	305.613	274.765	279.476	258.773	301.801	193.266
Library 1	Taok3_f	AATGCGCACACCAACGAGG	Library 1	Taok3	330177	388.827	321.86	397.616	374.291	361.937	352.95	2084.67	1578.99	221.687
Library 1	Gpr162_a	AATGCGTTTGAGCGTAGGG	Library 1	Gpr162	14788	194.059	166.235	252.578	206.718	206.423	206.689	240.141	89.666	132.633
Library 1	Ptprc_e	AATGCTAAGTGTGGAAATG	Control	Ptprc	19264	310.212	244.048	324.036	338.578	336.134	341.277	190.457	325.858	272.846
Library 1	Kdr_c	AATGCTCAGCGTGATTCTG	Library 1	Kdr	16542	278.341	287.198	365.071	287.071	316.607	317.243	366.422	214.323	134.528
Library 1	Pck1_h	AATGCTCAGCTGTGCCAGC	Library 1	Pck1	18534	298.172	251.829	388.418	267.841	229.436	207.376	2018.43	262.436	716.221
Library 1	Phf11d_d	AATGCTCATTCTGTAACAA	Library 1	D14Ertd668e	219132	269.842	210.093	326.866	250.672	288.713	256.129	291.896	100.6	145.897
Library 1	Riok1_h	AATGCTGCAGCAGAGGTGA	Library 1	Riok1	71340	436.28	381.987	445.726	272.648	337.529	295.27	293.966	153.088	748.432
Library 1	Pfkm_e	AATGCTGCCGTCAGGGCTG	Library 1	Pfkm	18642	314.461	291.442	457.753	417.557	261.515	461.445	447.159	944.769	299.373
Library 1	Pfkp_g	AATGCTGCTGTCCGCGCTG	Library 1	Pfkp	56421	244.345	166.943	287.953	140.101	142.264	146.262	113.86	218.696	30.316
Library 1	Mylk3_a	AATGCTGGCAGACCCTGGG	Library 1	Mylk3	213435	166.438	116.718	205.175	180.621	186.199	178.535	269.124	157.461	282.32
Library 1	Magi1_a	AATGCTGGCATAGTCCACC	Library 1	Magi1	14924	315.878	343.081	484.638	327.59	387.74	368.744	3482.05	960.077	325.899
Library 1	Ffar1_c	AATGGAAAGCCCAGCGCAA	Library 1	Ffar1	233081	296.047	269.513	486.053	315.228	270.581	363.937	287.755	743.568	200.845
Library 1	Gak_g	AATGGACAGCCTCTCCTCT	Library 1	Gak	231580	339.958	314.786	424.501	388.713	424.003	396.897	349.861	282.118	401.69
Library 1	Tjp2_h	AATGGAGCACATCTTCCAT	Library 1	Tjp2	21873	302.421	285.076	396.201	270.588	395.411	333.037	376.773	150.901	252.004
Library 1	Dyrk4_b	AATGGATACAAACAAGGCA	Library 1	Dyrk4	101320	157.939	166.235	237.013	146.969	214.791	215.616	175.965	131.218	145.897
Library 1	Ankk1_h	AATGGCACCTAGTAGCCAG	Library 1	Ankk1	244859	198.309	227.07	229.938	212.212	163.883	222.482	186.316	393.654	253.898
Library 1	Csnk1g3_d	AATGGCACGGCCCAGTGGT	Library 1	Csnk1g3	70425	211.766	193.823	203.053	191.609	197.357	223.169	142.843	98.413	43.58
Library 1	Ube2j1_d	AATGGCACTTCACAGTTAG	Library 1	Ube2j1	56228	273.383	213.63	406.813	131.86	186.199	147.635	262.913	312.736	1184.23
Library 1	Pdzrn4_a	AATGGCAGGGATCTCTCAA	Library 1	Pdzrn4	239618	144.482	135.11	124.52	89.28	124.83	129.781	246.352	293.053	77.685
Library 1	Phf10_e	AATGGCCACCTGATGAAAC	Library 1	Phf10	72057	257.802	186.042	258.945	247.238	274.765	333.723	565.16	268.997	265.267
Library 1	Zmynd8_b	AATGGCCATTGGAGGAATG	Library 1	Zmynd8	228880	192.643	152.088	248.333	109.197	94.843	120.168	167.685	264.623	354.321
Library 1	Braf_f	AATGGCGACATGGAGCCGG	Control	Braf	109880	251.427	194.531	360.118	228.008	203.633	259.563	325.018	170.583	87.159
Library 1	Kat2b_d	AATGGCGGCTTCTTCTCCA	Library 1	Kat2b	18519	183.436	204.434	237.72	193.67	218.975	280.85	244.281	275.558	288.004
Library 1	Kars_i	AATGGCGTGGGTGCTGAGG	Control	Kars	85305	216.015	243.34	274.51	70.051	64.158	76.907	161.474	45.926	155.371
Library 1	Eif2ak2_c	AATGGCTACTCCGTGCATC	Library 1	Eif2ak2	19106	186.269	145.014	243.38	260.286	273.37	225.229	712.142	78.731	75.791
Library 1	Calcr_h	AATGGCTCCTGATCAAGGC	Library 1	Calcr	12311	223.806	200.19	272.388	218.393	253.844	256.129	1374.6	400.215	253.898
Library 1	Zmynd11_a	AATGGCTGCCCAAAGATGC	Library 1	Zmynd11	66505	233.721	188.164	279.463	225.948	228.041	171.668	403.685	1686.15	206.529
Library 1	Rnf126_g	AATGGCTGCCGGTTCTGGT	Library 1	Rnf126	70294	305.962	299.224	401.153	334.458	239.199	321.363	409.896	481.132	208.424
Library 1	Dpf3_a	AATGGCTTCCTTGTAGAAC	Library 1	70127	70127	197.601	167.65	280.878	258.913	297.778	227.976	8446.34	80.918	1189.91
Library 1	Six4_f	AATGGGATGGAAAGCGCCT	Library 1	Six4	20474	236.554	174.017	235.598	226.635	272.673	232.096	287.755	74.357	380.847
Library 1	Cdc42bpa_c	AATGGGCAGTGCTTCAGTG	Library 1	Cdc42bpa	226751	286.131	214.337	363.656	271.962	292.199	302.136	364.352	234.005	140.212
Library 1	Rxfp1_h	AATGGGTGGTCTCTGCAAC	Library 1	Rxfp1	381489	254.969	222.826	370.023	291.191	319.397	287.716	258.773	196.827	252.004
Library 1	Ppp2r5a_e	AATGGTGTGGCTGAGCTCC	Library 1	Ppp2r5a	226849	293.922	248.292	334.648	326.903	281.739	327.543	1049.58	98.413	164.844
Library 1	Nucks1_g	AATGTACGCCAGCAACGAC	Library 1	Nucks1	98415	276.216	252.536	361.533	311.108	281.041	390.031	273.264	1600.86	430.111
Library 1	Kdm4a_e	AATGTAGCGGCTGAAGTTC	Library 1	Kdm4a	230674	175.645	212.215	293.613	186.802	175.738	219.736	215.299	174.957	125.054
Library 1	Pank3_b	AATGTCCATGCCAAACCAT	Library 1	Pank3	211347	317.294	288.613	437.236	173.066	140.869	186.089	161.474	124.657	634.746
Library 1	Ptpn4_c	AATGTCCGAGCATCAGAGT	Library 1	Ptpn4	19258	231.596	281.539	411.766	273.335	347.292	346.084	171.825	295.24	128.844
Library 1	Inpp5k_e	AATGTCGGCTGTGAGTCTA	Library 1	Inpp5k	19062	222.389	193.116	292.906	204.658	222.462	237.589	277.404	415.523	144.002
Library 1	Synj1_h	AATGTCTCATGTTCGAGTC	Library 1	Synj1	104015	202.558	116.011	252.578	159.331	238.502	184.029	219.439	201.201	320.215
Library 1	Gpr97_e	AATGTCTGCCGTCGGCTTC	Library 1	Gpr97	54672	292.506	287.198	389.833	351.627	377.279	303.51	217.369	96.226	288.004
Library 1	D3Bwg0562e_a	AATGTGACATCAGCGGCGC	Library 1	D3Bwg0562e	229791	270.55	243.34	341.723	289.131	225.949	297.33	432.668	627.659	962.54
Library 1	P2ry1_h	AATGTGCCCTGACCAAGAC	Library 1	P2ry1	18441	243.637	210.801	313.423	294.625	282.436	332.35	430.598	234.005	284.215
Library 1	Ube2k_d	AATTAAGAGGAGAAATAGC	Library 1	Ube2k	53323	118.985	118.841	197.393	167.572	219.673	171.668	1180	382.719	339.163
Library 1	S1pr2_e	AATTACACCAAGGAGACGC	Library 1	S1pr2	14739	300.296	231.315	293.613	238.997	263.607	307.63	163.544	1773.63	85.264
Library 1	2610018G03Rik_a	AATTAGAGCGCATTGGAAA	Library 1	2610018G03Rik	70415	162.188	192.409	262.483	213.586	234.317	200.509	258.773	157.461	181.897
Library 1	Tssk3_d	AATTATAGACAAGATGGGA	Library 1	Tssk3	58864	143.066	157.039	154.235	133.92	175.041	147.635	95.228	540.18	498.323
Library 1	Ube2m_c	AATTATGGAGTTTATCGTA	Library 1	Ube2m	22192	114.736	91.253	128.058	52.195	41.145	63.174	33.123	94.039	37.895
Library 1	Plk4_h	AATTATGTCTACCTGGTAT	Library 1	Plk4	20873	203.267	208.678	313.423	142.162	131.106	162.742	366.422	581.733	79.58
Library 1	Nuf2_d	AATTATTAACAGGAGCAGA	Control	Nuf2	66977	163.605	159.869	208.713	67.99	94.145	67.294	186.316	61.235	56.843
Library 1	Cul7_d	AATTGATCCGCCAACGGGT	Library 1	Cul7	66515	244.345	240.511	334.648	272.648	258.028	256.129	507.194	382.719	3061.94
Library 1	Eif3d_a	AATTGCTCAGGAACGGCAC	Control	Eif3d	55944	373.954	332.471	457.046	135.294	159.001	150.382	113.86	120.283	87.159
Library 1	Cdk4_c	AATTGGTGTCGGTGCCTAT	Library 1	Cdk4	12567	326.501	237.681	343.846	230.755	218.975	260.936	308.457	3050.82	204.634
Library 1	Ppm1h_d	AATTTCATGGGCGGCATCA	Library 1	Ppm1h	319468	179.186	216.46	236.305	223.201	184.804	315.183	842.564	161.835	229.266
Library 1	Stk31_f	AATTTCTACTATATCAGAT	Library 1	Stk31	77485	121.818	101.863	139.378	129.113	108.79	120.855	62.105	118.096	136.423
Library 1	Nt5c3_a	AATTTCTTCTACTCTTGTA	Library 1	Nt5c3	107569	180.603	128.744	208.005	183.368	170.856	185.402	169.755	214.323	123.16
Library 1	Trp53_i	AATTTGTATCCCGAGTATC	Control	Trp53	22059	167.854	157.039	200.93	227.321	302.66	238.962	331.229	126.844	206.529
Library 1	Hcar2_e	AATTTGTGTTCGGACTCCT	Library 1	Niacr1	80885	225.222	200.19	421.671	267.154	351.476	300.076	647.967	319.297	166.739
Library 1	Pgk2_c	ACAAACAACCAGAGAATCA	Library 1	Pgk2	18663	298.172	261.732	362.948	346.133	370.305	334.41	453.37	384.906	513.481
Library 1	Axl_c	ACAAACGGGCTGCCAGCCT	Library 1	Axl	26362	407.95	369.255	486.761	389.399	371.003	419.558	763.897	325.858	272.846
Library 1	Bai3_h	ACAAACTGCACCTGGACAC	Library 1	Bai3	210933	398.742	417.357	483.223	438.847	519.543	530.112	2155.06	384.906	488.849
Library 1	Csnk1a1_d	ACAAACTGGTGCGGAAGAT	Library 1	Csnk1a1	93687	330.751	336.008	405.398	204.658	211.304	245.829	271.194	188.079	178.108
Library 1	Esco1_c	ACAAAGAAGTCAGGCTCCA	Library 1	Esco1	77805	240.095	212.923	269.558	289.818	172.251	275.356	238.071	122.47	128.844
Library 1	Nras_k	ACAAAGCAAGCCCACGAAC	Control	Nras	18176	319.419	264.562	502.326	241.057	313.818	258.876	1161.37	279.931	365.689
Library 1	Rnf214_b	ACAAAGCAGAAGATTCCGA	Library 1	Rnf214	235315	233.721	206.556	254.7	213.586	283.134	217.676	175.965	67.796	136.423
Library 1	Phf11d_f	ACAAAGGAGGCGCCACCGT	Library 1	D14Ertd668e	219132	245.761	215.045	360.826	324.156	314.515	299.39	536.177	166.209	1379.39
Library 1	Htr1b_f	ACAAAGGCGTTGGAGAGCG	Library 1	Htr1b	15551	222.389	215.752	302.811	285.697	229.436	285.656	258.773	146.527	164.844
Library 1	Fzd1_d	ACAAAGTTCCAAGCTCAGC	Library 1	Fzd1	14362	254.969	269.513	348.798	174.44	271.278	267.116	347.79	691.081	331.584
Library 1	Taok3_e	ACAAATGCGCACACCAACG	Library 1	Taok3	330177	412.907	386.939	469.073	417.557	481.188	482.045	302.246	395.841	951.171
Library 1	Gpr37l1_a	ACAACAAGAGACACAGCCA	Library 1	Gpr37l1	171469	276.924	207.264	282.293	275.395	366.121	267.803	658.318	623.285	174.318
Library 1	Nme5_c	ACAACATCTGGCTTGATAA	Library 1	Nme5	75533	302.421	268.099	384.881	297.372	343.805	371.491	3573.13	164.022	1134.96
Library 1	Ube2ql1_f	ACAACCACCGTGGCGGAGG	Library 1	Ube2ql1	76980	308.795	285.783	359.411	310.421	274.068	373.551	209.088	201.201	174.318
Library 1	Ccdc101_g	ACAACCGCCAAGACTGATG	Library 1	Ccdc101	75565	255.677	252.536	324.036	68.677	63.461	92.014	1480.18	831.047	615.798
Library 1	Coasy_d	ACAACGCCGCTGGCCACCC	Library 1	Coasy	71743	328.626	271.636	379.221	245.864	221.067	254.069	136.632	1417.15	89.054
Library 1	Lpar6_h	ACAACGTACATGATTAACC	Library 1	Lpar6	67168	182.727	190.994	212.25	224.574	318.002	227.976	289.825	183.705	134.528
Library 1	Cxcr1_h	ACAACTAAAGCCTGCCTGT	Library 1	Cxcr1	227288	195.476	149.258	212.25	197.79	290.107	247.203	267.053	126.844	2628.04
Library 1	Rnf216_a	ACAACTTTCCCTGCCACCG	Library 1	Rnf216	108086	355.539	316.908	401.861	262.347	297.081	287.03	331.229	334.606	261.477
Library 1	Suv39h1_d	ACAAGAAAGCTTGGCTAGT	Library 1	Suv39h1	20937	217.432	140.062	217.203	233.502	296.384	207.376	805.301	91.853	250.109
Library 1	Sirt4_e	ACAAGAACGCGGCCGGCTG	Library 1	Sirt4	75387	259.218	222.826	269.558	189.549	167.37	266.429	186.316	153.088	153.476
Library 1	Irak1_c	ACAAGAAGTGCTGGGCGCC	Library 1	Irak1	16179	232.305	209.386	345.261	271.962	230.831	311.75	500.984	424.271	191.371
Library 1	Jmjd1c_b	ACAAGATTCTGCCACCCAG	Library 1	Jmjd1c	108829	236.554	275.88	321.206	291.878	434.464	323.423	525.826	288.679	272.846
Library 1	Adora2a_e	ACAAGCACGTTACCCAGGA	Library 1	Adora2a	11540	342.083	287.905	375.683	399.701	431.674	406.511	389.194	1211.58	136.423
Library 1	Rxfp4_f	ACAAGGAACTGGACAGGCA	Library 1	Rxfp4	242093	199.017	196.653	265.313	160.018	213.396	229.349	107.649	102.787	109.896
Library 1	Nrk_a	ACAAGGAGGTGACAGATCT	Library 1	Nrk	27206	221.681	206.556	251.87	220.454	273.37	254.069	2076.39	2171.66	162.95
Library 1	G6pc_g	ACAAGGATGAACCAGTCCT	Library 1	G6pc	14377	392.368	350.155	536.286	517.826	423.306	470.372	331.229	916.338	115.581
Library 1	Araf_g	ACAAGGCCCTGAAGGTGCG	Library 1	Araf	11836	313.045	280.832	373.561	315.228	351.476	312.437	318.808	199.014	191.371
Library 1	Lrsam1_b	ACAAGGCTCAAGAGGCTGC	Library 1	Lrsam1	227738	427.781	410.283	495.958	384.592	403.082	447.711	4850.44	253.688	918.96
Library 1	Baz1a_f	ACAAGGCTGTTGCACAGAA	Library 1	Baz1a	217578	274.091	265.269	404.691	265.094	314.515	304.197	428.528	295.24	627.167
Library 1	Mtmr6_a	ACAAGTAAAGTTACTTGAC	Library 1	Mtmr6	219135	185.56	174.017	276.633	191.609	209.212	273.983	345.72	183.705	168.634
Library 1	Trib3_e	ACAAGTCTGAGGCGGGAGG	Library 1	Trib3	228775	368.996	314.786	391.248	225.261	238.502	291.15	503.054	376.158	320.215
Library 1	Zfp592_d	ACAAGTCTTGATGCAAAGG	Library 1	Zfp592	233410	241.512	190.994	274.51	225.948	284.528	270.549	291.896	107.161	274.741
Library 1	Ppp1r3c_d	ACAAGTTCCGTCATGCCCG	Library 1	Ppp1r3c	53412	316.586	353.692	414.596	363.989	349.384	456.638	556.879	448.328	149.686
Library 1	Mtf2_h	ACAATAGCAGTAGCACTGC	Library 1	Mtf2	17765	252.844	248.292	277.34	282.263	288.015	293.896	370.562	2414.41	325.899
Library 1	Rnf14_a	ACAATATTCAGGTAGGTGA	Library 1	Rnf14	56736	252.136	241.925	395.493	241.057	278.949	291.15	416.106	268.997	521.06
Library 1	Prdm10_e	ACAATCTGAGCCACAGTTC	Library 1	Prdm10	382066	320.835	254.658	315.546	258.226	269.883	291.836	252.562	271.184	661.272
Library 1	Prmt1_h	ACAATCTTCACAGCATAAT	Library 1	Prmt1	15469	237.971	195.238	267.435	124.992	172.251	185.402	300.176	203.388	140.212
Library 1	Stk38_e	ACAATGACCAAAGTGACAC	Library 1	Stk38	106504	189.81	174.724	270.265	268.528	272.673	282.223	490.633	161.835	90.949
Library 1	Mtmr3_g	ACAATGCAATCCGACCACC	Library 1	Mtmr3	74302	363.33	363.596	510.108	385.279	377.279	412.004	538.247	209.949	377.058
Library 1	Lepr_g	ACAATGCCTCGGCTTTGAA	Library 1	Lepr	16847	310.212	308.42	377.098	350.94	445.622	478.612	277.404	236.192	848.854
Library 1	Ncoa6_d	ACAATGGGCGACTCAGAGG	Library 1	Ncoa6	56406	252.136	218.582	312.716	123.619	115.067	109.868	291.896	150.901	380.847
Library 1	Cx3cr1_c	ACAATGTCGCCCAAATAAC	Library 1	Cx3cr1	13051	359.081	282.954	360.118	342.012	428.885	409.944	151.123	216.509	223.582
Library 1	Ptplb_g	ACAATGTGGTGATGACGGC	Library 1	Ptplb	70757	238.679	231.315	245.503	218.393	269.186	270.549	486.493	253.688	377.058
Library 1	Ppp2r1a_f	ACAATTGCCTTGGCCCTTG	Library 1	Ppp2r1a	51792	298.88	265.976	369.316	65.93	89.264	59.054	581.721	395.841	405.479
Library 1	Ern2_f	ACACAAACAGAAGGCTCTC	Library 1	Ern2	26918	230.18	229.9	316.253	260.286	209.212	287.03	293.966	231.818	144.002
Library 1	Ccr9_e	ACACAAGCCAGTACAGAGG	Library 1	Ccr9	12769	202.558	187.457	304.226	172.38	200.146	216.302	198.737	159.648	373.268
Library 1	Gpr65_e	ACACAATTATGTAGACCAC	Library 1	Gpr65	14744	205.391	175.431	293.613	203.971	244.081	232.782	173.895	89.666	663.167
Library 1	Inpp5a_h	ACACACAAGCCTCACTTCA	Library 1	Inpp5a	212111	408.658	388.354	582.981	131.173	165.277	152.442	517.545	358.662	515.376
Library 1	Sh3rf1_a	ACACACAGGGCACTCCAGA	Library 1	Sh3rf1	59009	380.328	352.985	515.768	396.954	489.556	503.332	821.862	310.549	1447.6
Library 1	Trim41_g	ACACACCGCCTCCTCCTGA	Library 1	Trim41	211007	308.087	235.559	338.893	306.3	308.936	353.637	387.124	667.024	248.214
Library 1	Inpp5k_a	ACACACCGGGTTACCGCGA	Library 1	Inpp5k	19062	315.169	288.613	451.386	423.738	364.726	387.284	1484.32	310.549	708.642
Library 1	Ryk_f	ACACACGCGTGGAAGTCGT	Library 1	Ryk	20187	253.552	236.974	303.518	268.528	215.488	341.277	863.266	4015.27	174.318
Library 1	Carm1_a	ACACAGACACTGTAGCGCA	Library 1	Carm1	59035	344.916	298.516	400.446	203.971	270.581	260.936	180.106	174.957	325.899
Library 1	Nek3_f	ACACAGACTTCTAGGAAAG	Library 1	Nek3	23954	205.391	219.289	266.728	229.382	329.16	239.649	482.352	227.444	162.95
Library 1	Cysltr1_e	ACACAGAGTAGATCTGCTA	Library 1	Cysltr1	58861	196.184	189.579	261.775	219.767	325.673	275.356	178.036	249.314	973.908
Library 1	Lpar3_c	ACACAGCGGACGAGTGGAC	Library 1	Lpar3	65086	301.005	265.269	344.553	293.251	262.212	376.297	273.264	286.492	543.797
Library 1	Kdm5d_a	ACACAGGGCACTCAGGCGG	Library 1	Kdm5d	20592	301.713	302.76	411.058	409.316	373.095	388.657	573.44	343.353	253.898
Library 1	Fbxl20_a	ACACAGGGTAACAACATCC	Library 1	Fbxl20	72194	331.459	308.42	341.723	298.059	375.187	347.457	409.896	264.623	460.428
Library 1	Asb13_h	ACACAGTCCAAATGCTCCC	Library 1	Asb13	142688	335.709	278.002	476.856	334.458	294.292	403.078	207.018	371.784	227.372
Library 1	Gpr15_h	ACACAGTTGTATTCTTGAC	Library 1	Gpr15	71223	101.279	85.593	106.833	133.92	135.29	114.675	97.299	109.348	447.164
Library 1	Ak5_b	ACACATCAAGCCATTGAGC	Library 1	Ak5	229949	308.087	290.735	385.588	335.145	338.226	341.964	349.861	181.518	320.215
Library 1	Lpar5_h	ACACATCGTTTGCATATGG	Library 1	Lpar5	381810	263.468	281.539	321.913	282.95	230.133	328.23	625.195	704.203	303.162
Library 1	Prdm9_e	ACACATGAAAGCTGGTCTA	Library 1	Prdm9	213389	177.77	132.281	176.875	182.681	229.436	191.582	238.071	74.357	81.475
Library 1	Zfand6_f	ACACATGCCATTTGTACGA	Library 1	Zfand6	65098	264.176	320.445	420.963	286.384	341.713	349.517	337.44	205.575	324.005
Library 1	Rnf146_b	ACACATGTTTGTAGACAAA	Library 1	Rnf146	68031	221.681	179.676	275.218	286.384	324.279	320.677	62.105	111.535	87.159
Library 1	Mapk1_g	ACACCAACCTCTCGTACAT	Control	Mapk1	26413	421.406	381.987	526.381	356.434	382.858	405.138	579.651	509.563	437.69
Library 1	Rnft2_e	ACACCACCCTCATCCACGC	Library 1	Rnft2	269695	565.18	432.212	692.644	511.645	436.556	521.872	1546.42	183.705	396.006
Library 1	Ccr3_e	ACACCAGGGAGTACAGTGG	Library 1	Ccr3	12771	338.542	253.244	446.433	167.572	180.62	184.715	320.878	126.844	1657.92
Library 1	Bckdk_h	ACACCATGTAGAGCTGGCC	Library 1	Bckdk	12041	257.802	210.801	285.123	359.868	290.107	312.437	399.545	135.592	132.633
Library 1	Mapk14_c	ACACCCGCAAGGTCACTGG	Library 1	Mapk14	26416	447.611	360.766	584.396	89.28	120.646	76.907	354.001	262.436	316.425
Library 1	Mgea5_h	ACACCGCACAGGAACCTGC	Library 1	Mgea5	76055	410.074	386.939	500.203	451.209	458.174	401.018	459.58	513.937	738.958
Library 1	Kdm5c_c	ACACCGGACACTCCGGCGG	Library 1	Kdm5c	20591	337.125	395.428	412.473	302.179	407.963	435.351	5608.12	295.24	547.587
Library 1	Epha7_f	ACACCTGGTATGTTCTTAT	Library 1	Epha7	13841	196.184	164.821	269.558	201.224	386.345	234.842	113.86	500.815	145.897
Library 1	Pi4k2a_d	ACACCTTCCCGTCGGGCTC	Library 1	Pi4k2a	84095	382.453	311.956	523.551	366.049	380.068	436.725	1200.7	1309.99	128.844
Library 1	Nedd4_f	ACACGAGTTGTGAGAGTGA	Library 1	Nedd4	17999	163.605	153.502	171.923	138.041	214.094	144.202	113.86	87.479	168.634
Library 1	Wdr24_f	ACACGCTGATGGCATTAGC	Library 1	Wdr24	268933	231.596	216.46	231.353	193.67	156.909	188.835	652.107	196.827	225.477
Library 1	Eif2ak1_c	ACACGGACGACGACGCGGC	Library 1	Eif2ak1	15467	231.596	205.849	348.798	358.495	219.673	399.644	341.58	102.787	566.534
Library 1	Tril_e	ACACGGACTCGGCCCGCGG	Library 1	Tril	66873	268.425	253.951	382.051	269.901	237.107	323.423	1378.74	314.923	2618.56
Library 1	Gpr39_a	ACACGGGAGCAGATGTGGT	Library 1	Gpr39	71111	269.842	230.607	383.466	294.625	303.357	337.844	765.967	144.34	155.371
Library 1	Bub1_c	ACACGGGTAATGACCCACT	Library 1	Bub1	12235	277.632	213.63	254.7	164.138	153.422	184.029	262.913	546.741	174.318
Library 1	Ros1_f	ACACGGTACAATCTGAGTG	Library 1	Ros1	19886	300.296	287.905	462.706	280.203	364.726	416.811	1088.91	323.671	454.743
Library 1	Prkci_e	ACACGGTCGCGTGCGGCGG	Library 1	Prkci	18759	243.637	250.414	262.483	300.119	173.646	258.189	304.317	100.6	161.055
Library 1	Gpr176_f	ACACGTCGGGCGCCGAGGC	Library 1	Gpr176	381413	337.833	226.363	389.833	350.254	297.778	407.198	2086.74	209.949	164.844
Library 1	Hrh4_h	ACACGTGAGGGATGTACAG	Library 1	Hrh4	225192	237.262	252.536	330.403	237.623	260.12	287.716	312.597	214.323	221.687
Library 1	Ptprz1_g	ACACGTTCATTCACAACAC	Library 1	Ptprz1	19283	332.167	299.931	449.971	358.495	412.148	414.751	401.615	376.158	613.903
Library 1	Gtf3c4_b	ACACTAGCTGGTCTCCAAT	Library 1	Gtf3c4	269252	220.973	270.928	315.546	84.473	48.119	117.421	207.018	111.535	92.843
Library 1	Prkag1_b	ACACTATTGTTTGATTCCG	Library 1	Prkag1	19082	131.734	159.869	225.693	192.983	177.83	178.535	115.93	905.403	79.58
Library 1	Tbxa2r_g	ACACTCAGTGCCAGCAGGT	Library 1	Tbxa2r	21390	279.049	240.511	348.091	261.66	285.923	272.61	285.685	268.997	314.531
Library 1	Prdm15_e	ACACTCCGAGTCATGGTAC	Library 1	Prdm15	114604	262.051	268.806	307.763	295.312	372.397	403.764	277.404	161.835	246.319
Library 1	Hoxb2_a	ACACTCGGCGAGCGATGGC	Library 1	Hoxb2	103889	251.427	227.07	316.961	328.964	341.713	317.243	248.422	450.515	560.85
Library 1	Gykl1_d	ACACTCGTACACAGACTGC	Library 1	Gykl1	14625	123.235	107.522	182.535	140.788	145.054	163.428	500.984	142.153	34.106
Library 1	Zfp330_f	ACACTCTGCATCTGTGAGT	Library 1	Zfp330	30932	254.969	273.05	345.968	291.191	274.765	227.289	316.738	229.631	591.166
Library 1	Trim24_a	ACACTCTTGACTGCAAACT	Library 1	Trim24	21848	280.465	259.61	350.921	331.024	334.042	329.603	850.845	1148.16	363.795
Library 1	Cdc42bpa_d	ACACTGAAGCACTGCCCAT	Library 1	Cdc42bpa	226751	400.159	362.181	555.388	419.617	389.832	473.118	944.003	483.319	233.056
Library 1	Cckar_d	ACACTGAGAAGGAATATGA	Library 1	Cckar	12425	184.144	189.579	251.87	205.345	241.989	188.149	223.58	183.705	219.793
Library 1	Hace1_e	ACACTGATGCCAATGGTGA	Library 1	Hace1	209462	407.241	367.84	493.836	419.617	351.476	521.872	459.58	345.54	267.162
Library 1	Adora1_g	ACACTGCCGTTGGCTATCC	Library 1	Adora1	11539	296.047	348.74	398.323	309.047	329.858	416.811	3498.61	513.937	282.32
Library 1	Pbrm1_a	ACACTGCTGGAAGGAGAGG	Library 1	Pbrm1	66923	249.303	239.096	377.098	184.055	239.896	214.242	525.826	387.093	242.53
Library 1	Pak1_g	ACACTGGAACCCTAAACCA	Library 1	Pak1	18479	275.508	257.488	337.478	291.191	335.437	250.636	273.264	3908.11	149.686
Library 1	March8_g	ACACTGGAGCCGTCGTGGA	Library 1	2017-03-08	71779	357.664	305.59	442.896	354.374	320.094	412.004	1875.58	380.532	333.478
Library 1	Gpr174_b	ACACTGTTATTCTTGTGCC	Library 1	Gpr174	213439	201.85	174.017	280.878	249.985	308.239	291.15	258.773	194.64	5570.6
Library 1	Mlkl_a	ACACTGTTCATAGATGAGC	Library 1	Mlkl	74568	133.858	153.502	260.36	217.707	183.409	260.936	121617	121573	135309
Library 1	Cdk5r1_c	ACACTGTTTGAGGATGGCG	Library 1	Cdk5r1	12569	312.336	285.783	332.526	300.119	364.029	418.184	428.528	271.184	216.003
Library 1	Otp_g	ACACTTCACCGCCTCCCGG	Library 1	Otp	18420	435.571	307.005	492.421	400.388	296.384	446.338	422.317	1167.84	197.055
Library 1	Stk16_f	ACACTTCTACGCCCTGAAG	Library 1	Stk16	20872	362.622	321.152	397.616	258.913	366.121	432.605	743.195	944.769	284.215
Library 1	Ccnf_a	ACACTTGGCACACCTACAA	Library 1	Ccnf	12449	315.878	313.371	445.726	222.514	306.147	285.656	3130.11	1161.28	324.005
Library 1	Fbxo16_f	ACAGAACTTCTGCTGGGAC	Library 1	Fbxo16	50759	195.476	165.528	233.475	183.368	309.634	291.836	273.264	577.359	1430.55
Library 1	Hipk2_b	ACAGAAGGCACTTGATTGA	Library 1	Hipk2	15258	257.093	253.951	336.063	301.493	310.331	304.883	467.861	172.77	162.95
Library 1	Npr3_f	ACAGACACGGCATGACCAG	Library 1	Npr3	18162	254.969	212.923	321.206	219.767	283.831	261.623	306.387	207.762	126.949
Library 1	March1_e	ACAGACAGACAACCTTGAC	Library 1	2017-03-01	72925	227.347	207.971	250.455	289.818	265.002	252.696	801.16	207.762	183.792
Library 1	Taf1_f	ACAGACAGCGACGAAGAGT	Library 1	Taf1	270627	279.049	225.656	288.661	97.522	153.422	146.948	236.001	74.357	60.632
Library 1	Eef2k_h	ACAGACAGTGACGATGATG	Library 1	Eef2k	13631	288.964	304.883	348.091	343.386	389.832	342.65	306.387	481.132	593.061
Library 1	Pkm_g	ACAGACCTCATGGAGGCCA	Library 1	Pkm2	18746	422.115	367.84	561.756	387.339	413.542	443.591	308.457	962.264	314.531
Library 1	Ppp3r1_g	ACAGACGGCAACGGAGAAG	Library 1	Ppp3r1	19058	319.419	285.783	368.608	258.226	323.581	378.357	9172.97	207.762	246.319
Library 1	Uckl1_b	ACAGACTTCTCCCACCAGT	Library 1	Uckl1	68556	381.036	389.769	448.556	320.722	379.371	420.244	339.51	124.657	234.951
Library 1	Akt2_b	ACAGAGAAATTGTTCAGGG	Library 1	Akt2	11652	165.021	185.335	253.285	151.09	301.963	175.789	217.369	258.062	108.002
Library 1	Rps6kb2_h	ACAGAGAGCAGCGTGAACC	Library 1	Rps6kb2	58988	298.88	283.661	333.941	260.286	225.949	276.73	465.791	271.184	164.844
Library 1	Crhr2_c	ACAGAGAGTGCCTGGAGAA	Library 1	Crhr2	12922	240.804	236.974	338.186	236.249	363.332	259.563	233.93	253.688	373.268
Library 1	Ppfia3_h	ACAGAGCGCGAGCGCCTGC	Library 1	Ppfia3	76787	260.635	322.567	332.526	309.734	219.673	375.611	302.246	203.388	263.372
Library 1	Camk2b_f	ACAGAGCTTGACACAGCGT	Library 1	Camk2b	12323	298.88	294.272	449.971	381.158	337.529	344.024	343.65	159.648	214.108
Library 1	Chd6_a	ACAGAGGCATCCGACATTG	Library 1	Chd6	71389	309.503	334.593	384.173	328.964	394.713	352.95	2186.11	277.745	513.481
Library 1	Ptpro_a	ACAGAGGTGAACCCTAACG	Library 1	Ptpro	19277	254.969	224.241	348.798	267.154	307.542	301.45	192.527	653.902	181.897
Library 1	Jak2_g	ACAGATACACTTGAAGGAC	Library 1	Jak2	16452	167.854	200.19	268.85	175.127	216.186	252.696	256.702	205.575	130.739
Library 1	Csrp2bp_g	ACAGATATCTTCTTTCCAC	Library 1	Csrp2bp	228714	206.808	217.167	263.19	190.922	210.607	204.629	190.457	314.923	90.949
Library 1	Htr1d_f	ACAGATCCCTGAATGTGAC	Library 1	Htr1d	15552	298.88	270.221	306.348	346.133	319.397	368.744	453.37	148.714	217.898
Library 1	Trp53_a	ACAGATCGTCCATGCAGTG	Control	Trp53	22059	360.497	338.837	430.161	553.538	476.306	461.445	449.229	415.523	473.691
Library 1	Pon2_d	ACAGATTCTACTTCTCTGG	Library 1	Pon2	330260	268.425	246.877	368.608	337.205	272.673	348.144	2362.08	332.419	566.534
Library 1	Btk_f	ACAGATTTCAATCATTGAA	Library 1	Btk	12229	168.563	176.139	253.993	214.96	200.146	205.315	202.878	115.909	547.587
Library 1	N4bp2_d	ACAGCAAGCCTGGTGCAGC	Library 1	N4bp2	333789	468.151	396.843	578.029	488.981	343.108	533.546	356.071	325.858	994.751
Library 1	Msl2_h	ACAGCACGAGAGGGACTGT	Library 1	Msl2	77853	401.575	300.638	387.003	519.886	426.095	478.612	4577.17	264.623	414.953
Library 1	Pdp1_d	ACAGCAGAGATGTTTGTGG	Library 1	Pdp1	381511	184.852	193.823	237.72	204.658	176.435	221.109	159.404	181.518	181.897
Library 1	Met_a	ACAGCAGCACCAGAATGCC	Control	Met	17295	363.33	283.661	386.296	285.01	267.094	319.99	436.808	2784.01	204.634
Library 1	Cd81_d	ACAGCAGGCTGGTGGTCTG	Control	Cd81	12520	43.911	39.614	67.92	32.965	39.75	78.281	84.877	30.618	56.843
Library 1	Trib3_h	ACAGCAGGTGACAAGTCTG	Library 1	Trib3	228775	350.582	368.547	546.191	407.256	370.305	391.404	389.194	177.144	422.532
Library 1	Socs7_d	ACAGCAGTTCCGAGGGTCC	Library 1	Socs7	192157	279.049	297.809	388.418	308.36	218.278	312.437	2163.34	231.818	147.792
Library 1	Acp5_g	ACAGCCACAAATCTCAGGG	Library 1	Acp5	11433	308.087	302.76	423.086	260.286	313.121	314.497	1012.32	275.558	151.581
Library 1	Pald1_g	ACAGCCAGCATTCTCTTGG	Library 1	X99384	27355	348.457	326.104	396.201	274.709	360.542	309.69	291.896	314.923	272.846
Library 1	Ube3a_c	ACAGCCCTCAGTTAACTGA	Library 1	Ube3a	22215	238.679	186.042	309.886	238.997	376.582	256.129	267.053	153.088	138.318
Library 1	Bub1b_c	ACAGCCCTTACGGCACGGG	Library 1	Bub1b	12236	403.7	404.624	447.141	57.002	28.592	58.367	246.352	181.518	92.843
Library 1	Lmtk2_e	ACAGCCGACCGTCAGGAGC	Library 1	Lmtk2	231876	291.089	246.877	319.083	282.263	271.976	267.116	360.212	166.209	189.476
Library 1	Kat6a_b	ACAGCGACCTTCAGAGGAA	Library 1	Myst3	244349	283.298	239.096	348.091	206.031	325.673	272.61	385.054	1128.47	301.267
Library 1	Taf1_g	ACAGCGACGAAGAGTCGGC	Library 1	Taf1	270627	243.637	200.897	343.138	115.378	95.54	122.915	548.598	406.775	64.422
Library 1	Ptgdr_b	ACAGCGCCCATCGTCGCCG	Library 1	Ptgdr	19214	394.493	375.621	500.203	416.87	346.595	450.458	1235.9	649.528	651.799
Library 1	Rxfp4_e	ACAGCGTGCTGAGCACTGA	Library 1	Rxfp4	242093	398.742	273.758	395.493	371.543	359.845	368.744	229.79	139.966	252.004
Library 1	Zmynd11_f	ACAGCTAAGCTCAGCTGGC	Library 1	Zmynd11	66505	330.043	279.417	392.663	348.193	352.871	473.805	298.106	907.59	702.957
Library 1	Prkg1_h	ACAGCTGCATCATCAAGGA	Library 1	Prkg1	19091	404.408	362.181	468.366	416.184	526.517	413.378	411.966	229.631	206.529
Library 1	Gpr18_e	ACAGCTGCATCTTCCTGAT	Library 1	Gpr18	110168	328.626	297.809	461.291	393.52	449.108	415.438	229.79	3276.07	282.32
Library 1	Trim39_g	ACAGCTTGCTTCCACCTGC	Library 1	Trim39	79263	392.368	325.397	495.251	348.88	449.806	435.351	329.159	279.931	534.323
Library 1	Gpr126_b	ACAGGAACAGCAGGGCGCT	Library 1	Gpr126	215798	316.586	273.05	335.356	274.709	190.383	276.043	250.492	774.185	134.528
Library 1	Pck2_b	ACAGGAACGAGCGCAGTCG	Library 1	Pck2	74551	310.92	246.877	292.198	280.203	223.857	322.05	207.018	341.166	157.265
Library 1	Rnf151_b	ACAGGAACTTGCAGTCAGG	Library 1	Rnf151	67504	275.508	265.269	439.358	269.214	271.278	284.283	585.861	1205.02	193.266
Library 1	Prickle4_c	ACAGGACAATCCTATCTTC	Library 1	Prickle4	381104	230.888	248.292	256.115	254.792	313.121	304.883	310.527	223.07	68.211
Library 1	Rps6ka5_e	ACAGGACACGCAGAGAAGG	Library 1	Rps6ka5	73086	232.305	244.048	321.913	256.166	165.277	249.949	1254.53	288.679	265.267
Library 1	Fbxo28_b	ACAGGAGCCGCCGTCGCCG	Library 1	Fbxo28	67948	198.309	274.465	304.226	320.036	395.411	287.03	213.229	2127.92	1263.81
Library 1	Fbxo5_a	ACAGGAGGACGGCCGGCGC	Library 1	Fbxo5	67141	189.102	165.528	284.416	204.658	186.199	208.062	281.545	174.957	45.474
Library 1	S1pr1_g	ACAGGCAAGTTGAACATCG	Library 1	S1pr1	13609	311.628	285.783	428.746	438.847	456.082	381.104	3846.4	323.671	896.223
Library 1	Ppfibp2_f	ACAGGCATGGAGTTCAAGC	Library 1	Ppfibp2	19024	283.298	338.837	402.568	334.458	295.686	447.025	801.16	369.597	255.793
Library 1	Zswim2_g	ACAGGCTTCCTACTGAAGG	Library 1	Zswim2	71861	283.298	264.562	377.806	271.275	264.304	320.677	192.527	268.997	174.318
Library 1	Trim34b_a	ACAGGCTTGGCATACAAGG	Library 1	Trim34b	434218	324.377	280.832	390.541	346.82	384.95	374.237	1774.14	273.371	324.005
Library 1	Rnf135_g	ACAGGGCAGCGTGGTGGGC	Library 1	Rnf135	71956	180.603	171.187	260.36	247.238	172.251	243.083	256.702	98.413	53.053
Library 1	Gpr143_e	ACAGGGCATGGAACACCCG	Library 1	Gpr143	18241	313.753	296.394	370.023	353.687	237.804	392.777	225.65	166.209	1449.49
Library 1	Nagk_b	ACAGGGCCAAACAGAAGGC	Library 1	Nagk	56174	284.715	255.366	352.336	274.022	376.582	315.87	254.632	524.872	500.218
Library 1	Gpr4_e	ACAGGGCCAGGCAGTTGGT	Library 1	Gpr4	319197	332.167	299.224	416.718	194.356	175.738	230.722	335.369	879.16	1282.76
Library 1	Drd3_g	ACAGGGCGTAGTAGGCATG	Library 1	Drd3	13490	390.244	365.01	476.856	478.68	382.161	445.651	474.072	398.028	2260.45
Library 1	Map2k3_b	ACAGGTGGCTTGGACACGC	Library 1	Map2k3	26397	286.131	278.002	376.391	328.277	315.213	284.283	254.632	113.722	1883.39
Library 1	Acvr1b_g	ACAGGTGTAGTTGGTCTGT	Library 1	Acvr1b	11479	280.465	308.42	345.968	297.372	330.555	321.363	2519.41	159.648	305.057
Library 1	Scyl3_b	ACAGTAAGGTGCTGAGTGC	Library 1	Scyl3	240880	380.328	307.005	432.283	359.182	435.161	335.784	11516.4	555.489	272.846
Library 1	Ptprc_d	ACAGTAATGTTCCCAAACA	Control	Ptprc	19264	249.303	222.826	307.763	284.323	284.528	319.303	167.685	389.28	424.427
Library 1	Gpr101_a	ACAGTACTCAAGAGAACAA	Library 1	Gpr101	245424	252.844	256.78	313.423	249.985	340.318	292.523	260.843	205.575	475.586
Library 1	Trib1_b	ACAGTAGACCCGGACCGCG	Library 1	Trib1	211770	191.226	258.903	239.135	276.769	253.844	245.143	4007.87	122.47	136.423
Library 1	March2_b	ACAGTCACATAGGGAGCCA	Library 1	2017-03-02	224703	337.833	349.448	445.726	374.291	403.082	405.138	242.211	190.266	229.266
Library 1	Gtf3c4_h	ACAGTCAGGCGATTGTCCA	Library 1	Gtf3c4	269252	274.799	249.707	441.481	65.93	106.698	83.088	142.843	185.892	64.422
Library 1	Trim23_d	ACAGTCATGACAGACTGTG	Library 1	Trim23	81003	244.345	304.175	346.676	396.954	390.529	387.971	256.702	216.509	242.53
Library 1	Esco1_b	ACAGTCCAACAAAGAAGTC	Library 1	Esco1	77805	162.188	193.823	210.128	199.164	321.489	220.422	86.948	131.218	430.111
Library 1	Ube2e2_b	ACAGTCCAAGCACTAGTGG	Library 1	Ube2e2	218793	402.284	389.061	510.816	431.293	357.753	422.991	329.159	2469.08	310.741
Library 1	Ehmt2_e	ACAGTGACAGAGGCCGGAG	Library 1	Ehmt2	110147	271.966	242.633	334.648	155.21	177.133	176.475	246.352	282.118	1203.17
Library 1	Whsc1l1_h	ACAGTGACATTGTTGAAGA	Library 1	Whsc1l1	234135	183.436	186.749	242.673	165.512	174.343	155.188	204.948	126.844	329.689
Library 1	Skp2_d	ACAGTGAGAACATCCCACA	Library 1	Skp2	27401	353.415	308.42	445.018	229.382	174.343	218.362	161.474	153.088	176.213
Library 1	Stk33_a	ACAGTGAGGGCATGCTGTA	Library 1	Stk33	117229	418.573	310.542	354.458	374.291	351.476	402.391	1231.76	413.336	284.215
Library 1	Hrh2_d	ACAGTGATGAAGATGAGGG	Library 1	Hrh2	15466	203.267	169.772	215.08	148.343	171.554	226.602	227.72	157.461	115.581
Library 1	Cbl_g	ACAGTGCGGAGGTGCTGGT	Library 1	Cbl	12402	271.258	246.877	252.578	328.964	294.989	346.77	159.404	166.209	274.741
Library 1	Dpf1_d	ACAGTGCTCGATGGCCTCC	Library 1	Dpf1	29861	310.212	343.081	326.866	324.156	319.397	334.41	443.019	1867.67	390.321
Library 1	Hoxa7_h	ACAGTGGAGGCGAAGGCGC	Library 1	Hoxa7	15404	344.916	390.476	442.896	228.695	139.475	244.456	7086.23	391.467	1345.28
Library 1	Trim59_d	ACAGTTAACTGACACACAT	Library 1	Trim59	66949	256.385	277.295	440.773	315.228	251.054	295.27	194.597	1034.43	831.801
Library 1	Nuf2_g	ACAGTTAGTGTATGGAGTC	Control	Nuf2	66977	213.89	193.823	226.4	98.208	99.027	135.275	238.071	80.918	132.633
Library 1	Trim61_g	ACAGTTCAAATGACAAGAG	Library 1	Trim61	260296	217.432	197.36	292.906	206.031	210.607	241.709	345.72	2022.94	265.267
Library 1	Rngtt_a	ACAGTTCAGCCACCGCGGC	Library 1	Rngtt	24018	338.542	311.249	491.006	51.508	41.145	54.934	140.772	135.592	181.897
Library 1	Qrfpr_d	ACAGTTCATTCATCGCTAT	Library 1	Qrfpr	229214	248.594	222.119	353.043	303.553	297.081	329.603	1186.21	17572.3	288.004
Library 1	Phf19_f	ACAGTTCGTGCTATGCAGG	Library 1	Phf19	74016	385.994	338.837	509.401	363.302	225.949	398.271	571.37	2934.91	1078.12
Library 1	Mapk9_f	ACAGTTCTTGGGATAAATG	Library 1	Mapk9	26420	159.355	154.21	215.08	163.452	138.777	179.909	115.93	2613.42	306.952
Library 1	Ube2l6_a	ACAGTTGGCGAAGGTATGG	Library 1	Ube2l6	56791	239.387	226.363	321.206	208.092	214.094	243.769	509.265	478.945	197.055
Library 1	Brdt_d	ACATAAACACTAAGAAGAG	Library 1	Brdt	114642	161.48	149.258	176.875	146.282	252.449	206.002	184.246	118.096	140.212
Library 1	Rela_c	ACATAAGGCCCAGAAGCCT	Library 1	Rela	19697	274.799	311.249	365.071	206.031	309.634	239.649	39.333	50.3	288.004
Library 1	Ptprg_b	ACATAATGAAGCACAGAAC	Library 1	Ptprg	19270	233.721	187.457	276.633	173.753	235.015	238.276	223.58	227.444	1106.54
Library 1	Wsb1_f	ACATACACACGAGTGTCAT	Library 1	Wsb1	78889	318.002	299.931	425.916	394.894	392.621	372.864	445.089	290.866	227.372
Library 1	Rnf8_h	ACATACCAGCTGATATCAA	Library 1	Rnf8	58230	216.723	217.167	334.648	164.138	138.777	144.202	188.387	111.535	90.949
Library 1	Spsb1_b	ACATACCGACCTCTGAAGC	Library 1	Spsb1	74646	216.723	228.485	280.17	253.419	304.752	243.083	153.193	238.379	1095.17
Library 1	Rfpl4b_g	ACATACTTTGCTTTGATTG	Library 1	Rfpl4b	215919	154.398	163.406	256.115	240.37	181.317	208.749	807.371	279.931	363.795
Library 1	Nek10_h	ACATAGAGCTCGTGGTCAA	Library 1	Nek10	674895	261.343	200.19	242.673	261.66	229.436	416.124	184.246	196.827	128.844
Library 1	Pck2_g	ACATAGCAGCCATGGCACC	Library 1	Pck2	74551	257.093	217.167	303.518	269.214	284.528	278.79	186.316	170.583	174.318
Library 1	Gpr82_d	ACATCAACACATATCTACT	Library 1	Gpr82	319200	237.971	225.656	343.138	289.131	262.212	305.57	318.808	719.511	322.11
Library 1	Chrm1_d	ACATCACCGTCTTGGCACC	Library 1	Chrm1	12669	326.501	243.34	422.378	379.098	225.252	317.93	693.511	424.271	172.423
Library 1	Pip4k2b_g	ACATCAGGACGCTGAGAAT	Library 1	Pip4k2b	108083	208.933	213.63	314.131	221.827	240.594	202.569	1594.04	115.909	87.159
Library 1	Ccrl2_a	ACATCATATTCATCGTCCG	Library 1	Ccrl2	54199	275.508	294.979	366.486	309.047	371.7	363.937	248.422	249.314	333.478
Library 1	Tbck_a	ACATCATGTGGGAGAGCAG	Library 1	Tbck	271981	264.176	256.78	314.838	254.792	219.673	330.29	8003.32	813.551	1184.23
Library 1	Ffar2_c	ACATCCTCATCTTTCTTAC	Library 1	Ffar2	233079	220.973	184.627	263.19	258.913	294.989	287.03	180.106	168.396	219.793
Library 1	Mapk1_k	ACATCGGAGAAGGCGCCTA	Control	Mapk1	26413	240.095	261.732	279.463	236.249	153.422	277.416	625.195	7225.73	498.323
Library 1	Mapk3_d	ACATCGGCGAGGGCGCGTA	Library 1	Mapk3	26417	230.18	214.337	322.621	286.384	186.199	250.636	283.615	393.654	324.005
Library 1	Tssk2_b	ACATCGTGGGAATCAATCT	Library 1	Tssk2	22115	225.222	200.897	275.925	246.551	171.554	266.429	1888.01	201.201	134.528
Library 1	Phpt1_h	ACATCTATGACAAAGTGTC	Library 1	Phpt1	75454	280.465	227.778	319.791	249.298	288.713	265.056	2022.57	181.518	144.002
Library 1	Ncoa1_h	ACATCTCCTCGAGCAGCCA	Library 1	Ncoa1	17977	285.423	232.022	341.016	262.347	208.515	211.496	329.159	354.288	375.163
Library 1	Plk2_b	ACATCTTGGTGCCGGCGGC	Library 1	Plk2	20620	182.727	159.869	253.993	195.73	257.331	265.743	138.702	192.453	66.317
Library 1	Gpr50_e	ACATGAAGATGATTAGAGC	Library 1	Gpr50	14765	101.279	102.571	131.595	133.92	106.001	134.588	124.211	59.048	53.053
Library 1	Ltb4r1_b	ACATGCCACCAGGAGAAGA	Library 1	Ltb4r1	16995	183.436	146.429	249.748	180.621	220.37	246.516	128.351	454.889	189.476
Library 1	Avpr2_f	ACATGCCAGTCTGGTGCCA	Library 1	Avpr2	12000	351.29	263.147	420.256	311.794	338.923	398.958	2355.87	253.688	917.065
Library 1	Rnf122_h	ACATGGTCATCTTCGGCAC	Library 1	Rnf122	68867	291.089	269.513	351.628	304.24	384.95	298.016	231.86	196.827	191.371
Library 1	Bmi1_a	ACATGTATTGTACGTTACT	Library 1	Bmi1	12151	196.184	171.894	222.155	186.115	251.054	226.602	252.562	323.671	238.74
Library 1	Ptprj_h	ACATTACAGGCTTAAGCCC	Library 1	Ptprj	19271	289.673	207.264	361.533	235.563	316.607	274.67	217.369	94.039	356.216
Library 1	Bcl2_b	ACATTATAAGCTGTCACAG	Control	Bcl2	12043	213.182	190.286	314.838	235.563	340.318	350.89	281.545	67.796	89.054
Library 1	Thnsl1_b	ACATTATGATCTAAGGAAT	Library 1	Thnsl1	208967	97.738	102.571	147.16	135.981	115.067	146.262	70.386	83.105	37.895
Library 1	Htr1d_e	ACATTCAGGGATCTGTTGG	Library 1	Htr1d	15552	293.214	256.78	368.608	319.349	405.871	334.41	200.808	347.727	187.582
Library 1	Mapk6_a	ACATTCATGGCTTTGATCT	Library 1	Mapk6	50772	191.226	203.727	237.013	134.607	198.751	146.948	115.93	181.518	130.739
Library 1	Prpf4b_b	ACATTCCTCAGAAGAAGAT	Library 1	Prpf4b	19134	211.057	154.21	208.713	103.703	186.199	155.875	196.667	242.753	174.318
Library 1	Gpr97_b	ACATTCCTCGGCTCTTCCG	Library 1	Gpr97	54672	276.924	212.923	370.731	311.794	326.371	335.097	223.58	61.235	126.949
Library 1	Socs4_g	ACATTCTCAACAGTACCTA	Library 1	Socs4	67296	278.341	226.363	346.676	331.711	384.253	317.243	2796.82	2744.64	2214.98
Library 1	Cxcr2_a	ACATTGAAGATTTCTTCAG	Library 1	Cxcr2	12765	111.903	122.377	157.065	106.45	188.988	128.408	68.316	157.461	39.79
Library 1	Pon2_h	ACATTGACATTCTTCCCAA	Library 1	Pon2	330260	368.996	305.59	459.168	342.012	368.91	391.404	275.334	384.906	407.374
Library 1	Nim1k_c	ACATTGTGACAGGTGGGAG	Library 1	Nim1k	245269	252.844	246.877	330.403	357.121	207.817	321.363	376.773	400.215	106.107
Library 1	Rnf128_a	ACATTGTTGCAATCATGAT	Library 1	Rnf128	66889	241.512	227.778	300.688	282.95	217.58	320.677	306.387	201.201	229.266
Library 1	Prkacb_e	ACCAACATGACTCTTCCAA	Library 1	Prkacb	18749	383.161	365.01	510.816	424.425	531.398	470.372	14207.7	323.671	390.321
Library 1	Ksr2_b	ACCAACTCGCACTGCTGCA	Library 1	Ksr2	333050	485.148	358.644	599.254	449.149	459.569	488.225	519.616	358.662	740.852
Library 1	Gpr4_f	ACCAACTGCCTGGCCCTGT	Library 1	Gpr4	319197	313.753	262.44	417.426	281.576	230.831	341.277	579.651	218.696	312.636
Library 1	Msh6_d	ACCAAGAAGGCCGCGGCCG	Library 1	Msh6	17688	279.757	311.249	370.731	358.495	276.16	363.937	890.178	1412.78	238.74
Library 1	Supt6_d	ACCAAGAAGTTTGTGGAAG	Library 1	Supt6h	20926	218.14	175.431	205.175	142.162	182.712	149.695	519.616	317.11	418.743
Library 1	Mapk12_c	ACCAAGACCTGCAGCCCGT	Library 1	Mapk12	29857	223.806	209.386	291.491	200.537	194.567	258.189	157.334	284.305	130.739
Library 1	Exosc10_f	ACCAAGCCTGACGCGGAGA	Library 1	Exosc10	50912	254.969	224.241	368.608	227.321	195.962	227.289	204.948	317.11	189.476
Library 1	Arid1b_b	ACCACAAACTGAAAGCCGT	Library 1	Arid1b	239985	236.554	177.553	324.036	246.551	287.318	269.863	277.404	212.136	636.64
Library 1	Ube2ql1_e	ACCACAACCACCGTGGCGG	Library 1	Ube2ql1	76980	380.328	311.956	420.256	344.759	340.318	336.47	1627.16	2525.94	1477.91
Library 1	Padi4_e	ACCACACACACGGCGTGAG	Library 1	Padi4	18602	252.136	222.119	297.858	310.421	188.291	284.283	1888.01	279.931	216.003
Library 1	March3_e	ACCACAGGCGCGGCTGAGC	Library 1	2017-03-03	320253	274.091	221.411	374.976	259.6	225.252	273.983	1637.51	3053	89.054
Library 1	Kmt2e_d	ACCACAGGGCTAGCTTCTA	Library 1	Mll5	69188	284.715	270.221	348.091	265.094	446.319	387.971	240.141	1589.92	301.267
Library 1	Prkag1_f	ACCACCAACTTGGAACTTG	Library 1	Prkag1	19082	438.404	379.158	549.021	522.633	510.477	498.525	3422.01	286.492	445.269
Library 1	Uck2_c	ACCACCAGCAGCCCAACGG	Library 1	Uck2	80914	223.806	228.485	321.206	254.792	327.765	287.03	233.93	680.146	265.267
Library 1	Cd81_e	ACCACCAGCCTGCTGTACC	Control	Cd81	12520	293.214	222.119	292.906	231.442	176.435	282.91	260.843	588.293	200.845
Library 1	Pou5f1_c	ACCACCATCTGTCGCTTCG	Library 1	Pou5f1	18999	410.074	294.979	561.756	468.378	439.345	497.839	701.791	282.118	382.742
Library 1	Gpr161_h	ACCACCCTCTGTTGCAGTG	Library 1	Gpr161	240888	331.459	310.542	395.493	342.699	345.897	355.697	631.405	129.031	233.056
Library 1	Ube2ql1_h	ACCACCGTGGCGGAGGCGG	Library 1	Ube2ql1	76980	208.933	207.264	345.261	236.249	193.172	220.422	275.334	365.223	206.529
Library 1	Nek6_c	ACCACCTCTGCCATGCACT	Library 1	Nek6	59126	365.455	301.346	459.876	345.446	297.081	421.618	1869.37	247.127	240.635
Library 1	P2ry6_d	ACCACCTGCGTCTACCGTG	Library 1	P2ry6	233571	458.943	350.863	526.381	438.16	446.319	431.918	6084.26	6838.64	350.531
Library 1	Ilkap_g	ACCACCTGGGAACCTGATG	Library 1	Ilkap	67444	368.288	374.206	474.026	415.497	364.029	434.665	4744.86	266.81	257.688
Library 1	Tril_a	ACCACGAGCCAGAAGCGCA	Library 1	Tril	66873	286.131	244.048	391.956	234.189	200.146	307.63	238.071	677.959	1051.59
Library 1	Dido1_g	ACCACGATTGCCAAACGTG	Library 1	Dido1	23856	392.368	317.616	457.046	461.511	476.306	458.698	231.86	2420.97	450.954
Library 1	Dtymk_e	ACCACGCAGGGCCTCAAGC	Library 1	Dtymk	21915	371.829	284.368	367.193	31.591	43.237	18.54	37.263	17.496	5.684
Library 1	Csnk1g2_c	ACCACGGCGTCCGCAGTTC	Library 1	Csnk1g2	103236	292.506	284.368	357.996	325.53	357.055	363.937	225.65	207.762	187.582
Library 1	Trim2_a	ACCACGGGACTTGGGATGC	Library 1	Trim2	80890	344.916	311.956	407.521	374.977	320.094	422.991	1459.48	415.523	1369.91
Library 1	Gpr132_g	ACCACTCTGCTCTCCTCGT	Library 1	Gpr132	56696	436.28	426.553	631.799	464.944	440.74	531.486	507.194	551.115	418.743
Library 1	Cul3_f	ACCACTGTTATTCTTACGC	Library 1	Cul3	26554	148.732	140.062	210.128	104.389	102.514	97.508	159.404	240.566	200.845
Library 1	Bpgm_f	ACCAGAAACTTAACAACGA	Library 1	Bpgm	12183	241.512	210.801	305.641	251.358	237.804	288.403	153.193	159.648	128.844
Library 1	Mapk10_f	ACCAGAACCTGAAGCCAAT	Library 1	Mapk10	26414	304.546	254.658	383.466	293.938	408.661	385.224	6191.91	881.347	208.424
Library 1	Mapk8_a	ACCAGAATTTAAAGCCTAT	Library 1	Mapk8	26419	130.317	165.528	198.1	191.609	230.831	233.469	175.965	384.906	504.007
Library 1	Xcr1_g	ACCAGAGAGTACAGGACAA	Library 1	Xcr1	23832	301.713	273.758	362.241	322.783	375.187	312.437	275.334	378.345	195.161
Library 1	Mapk12_f	ACCAGAGCCAACGGGCTGC	Library 1	Mapk12	29857	444.07	361.473	567.416	521.946	559.991	548.652	440.949	1078.17	168.634
Library 1	Fbxl8_g	ACCAGAGTCTGCAGGGCCT	Library 1	Fbxl8	50788	300.296	364.303	444.311	394.894	436.556	421.618	354.001	306.175	325.899
Library 1	Mapk9_a	ACCAGCAACTGAAACCGAT	Library 1	Mapk9	26420	291.797	246.17	394.078	298.059	260.12	341.964	325.018	286.492	507.797
Library 1	Ulk4_h	ACCAGCAATCATCTCTGGT	Library 1	Ulk4	209012	235.846	231.315	357.288	285.01	418.424	389.344	908.81	240.566	147.792
Library 1	Egfr_a	ACCAGCAGTGTGGTTCTCG	Control	Egfr	13649	363.33	369.255	495.251	342.012	331.95	346.77	180.106	885.721	219.793
Library 1	Prkaca_d	ACCAGCATCACTCGCCCAA	Library 1	Prkaca	18747	451.861	400.379	540.531	490.355	455.385	503.332	714.213	1023.5	2891.41
Library 1	Gipr_b	ACCAGCGCTGGGAGCACTA	Library 1	Gipr	381853	305.962	259.61	377.806	298.059	248.962	305.57	325.018	1320.93	149.686
Library 1	Camk2b_d	ACCAGCTATACGAGGATAT	Library 1	Camk2b	12323	733.743	652.208	912.677	709.435	769.203	736.114	2049.48	435.206	579.798
Library 1	March3_d	ACCAGCTCAGCCGCGCCTG	Library 1	2017-03-03	320253	349.165	288.613	428.038	369.483	364.029	464.878	4974.65	413.336	236.845
Library 1	Gpr18_a	ACCAGCTTGATCTTTCTAA	Library 1	Gpr18	110168	258.51	207.264	319.791	280.203	393.319	337.157	213.229	242.753	269.056
Library 1	Hoxd8_g	ACCAGGAAGAGGAGAATCG	Library 1	Hoxd8	15437	235.846	237.681	302.103	219.767	188.291	161.368	200.808	2525.94	252.004
Library 1	Fbxl3_b	ACCAGGACTCTGCTGAGGA	Library 1	Fbxl3	50789	145.899	172.602	240.55	216.333	178.528	227.976	691.441	253.688	96.633
Library 1	Dnmt1_k	ACCAGGCAGACCACCATCA	Control	Dnmt1	13433	337.833	317.616	424.501	245.177	290.805	271.923	240.141	266.81	115.581
Library 1	Pbrm1_h	ACCAGGCCCAAGCAGGAAA	Library 1	Pbrm1	66923	337.833	350.863	487.468	351.627	296.384	396.897	3604.19	424.271	380.847
Library 1	Chrm4_b	ACCAGGCGCACAGACTGAT	Library 1	Chrm4	12672	347.749	299.224	372.853	346.133	345.2	337.844	275.334	373.971	735.168
Library 1	Mtor_l	ACCAGGGCCAAAGCAGCCA	Control	Mtor	56717	354.831	256.78	454.216	186.802	185.501	190.895	165.615	303.988	414.953
Library 1	Mta2_b	ACCAGGTAAGGATTGCTGG	Library 1	Mta2	23942	410.783	309.834	505.863	249.985	210.607	267.803	401.615	1732.08	481.27
Library 1	Gpr128_a	ACCAGTACCCGGACATTGC	Library 1	Gpr128	239853	198.309	196.653	237.013	212.212	248.265	284.283	207.018	4021.83	90.949
Library 1	Fert2_e	ACCAGTCATGCTCCGCCAG	Library 1	Fert2	14158	328.626	315.493	441.481	317.288	238.502	350.204	474.072	669.211	195.161
Library 1	Ppm1b_b	ACCAGTTGTCCAAGCCGTG	Library 1	Ppm1b	19043	281.882	224.241	292.906	321.409	218.975	357.07	401.615	164.022	208.424
Library 1	Grpr_g	ACCAGTTGTCCATCTTGGG	Library 1	Grpr	14829	223.806	219.997	283.001	243.804	284.528	280.163	3318.5	207.762	117.475
Library 1	Dusp21_d	ACCATAGATGTTATCCTGT	Library 1	Dusp21	73547	288.964	320.445	346.676	333.771	373.792	376.297	436.808	336.793	193.266
Library 1	P2ry2_d	ACCATCAATGGCACCTGGG	Library 1	P2ry2	18442	326.501	315.493	375.683	336.518	329.16	350.204	927.441	605.789	1364.23
Library 1	Calm1_f	ACCATCACAACCAAGGAAC	Library 1	Calm1	12313	369.704	334.593	498.788	335.831	473.516	410.631	258.773	702.016	291.794
Library 1	Pfkfb3_c	ACCATCACAATCACGGTTG	Library 1	Pfkfb3	170768	342.791	311.956	489.591	387.339	442.832	361.877	478.212	3444.47	297.478
Library 1	Ppfia4_d	ACCATCAGCTGCTCAAAGT	Library 1	Ppfia4	68507	292.506	237.681	416.718	327.59	271.976	289.776	1662.36	844.168	409.269
Library 1	Trp53_g	ACCATCGGAGCAGCGCTCA	Control	Trp53	22059	281.174	242.633	379.928	377.724	444.227	426.424	621.054	500.815	329.689
Library 1	Rnf166_h	ACCATCGGCCAGTGGCCAT	Library 1	Rnf166	68718	449.028	380.573	477.563	428.545	336.134	504.705	699.721	334.606	519.165
Library 1	Exosc10_g	ACCATCTCCGCGTCAGGCT	Library 1	Exosc10	50912	378.203	446.359	478.978	245.177	232.923	269.176	273.264	443.954	142.107
Library 1	Nedd4_b	ACCATCTTCTGTCTTATCC	Library 1	Nedd4	17999	196.184	220.704	330.403	304.24	251.054	250.636	229.79	135.592	185.687
Library 1	Ackr2_g	ACCATCTTGGTTTGCAGGA	Library 1	Ccbp2	59289	325.085	319.03	411.058	372.23	453.293	370.804	726.634	299.614	280.425
Library 1	Pfkfb1_d	ACCATGATCACCATTGTGG	Library 1	Pfkfb1	18639	258.51	264.562	327.573	318.662	192.475	300.076	3390.96	463.636	217.898
Library 1	Tnfaip3_f	ACCATGCACCGATACACGC	Library 1	Tnfaip3	21929	372.537	268.099	338.186	171.006	109.488	214.929	3223.27	4.374	18.948
Library 1	Sirt6_h	ACCATGGAGGAACGCGGCC	Library 1	Sirt6	50721	357.664	322.567	373.561	291.191	373.095	346.084	3109.41	148.714	360.005
Library 1	Fgfr2_h	ACCATGGCAACCTTGTCCC	Library 1	Fgfr2	14183	303.838	244.755	299.273	368.11	238.502	326.17	184.246	2136.66	306.952
Library 1	Irf2bp1_h	ACCATGGCCCACGGCATCT	Library 1	Irf2bp1	272359	559.514	543.978	734.386	580.322	527.912	653.027	606.563	726.072	318.32
Library 1	Ednra_b	ACCATGGTGGGAGGCGTAA	Library 1	Ednra	13617	305.254	258.195	406.813	342.012	452.595	375.611	302.246	207.762	212.213
Library 1	Ppm1a_d	ACCATGTCTCAAGTCCACT	Library 1	Ppm1a	19042	277.632	234.144	309.178	308.36	289.41	378.357	302.246	194.64	193.266
Library 1	Plk4_f	ACCATTCCAGCTTTGTACA	Library 1	Plk4	20873	343.499	305.59	425.916	120.872	147.843	130.468	157.334	124.657	198.95
Library 1	Npr3_b	ACCATTCGGAGAATCATGT	Library 1	Npr3	18162	255.677	224.241	341.723	244.491	262.212	258.876	1981.16	279.931	174.318
Library 1	Pbrm1_e	ACCATTCTGTGCCTACACC	Library 1	Pbrm1	66923	368.996	283.661	320.498	326.903	257.331	328.917	776.318	901.029	833.696
Library 1	Gpr142_h	ACCATTGACTGTAGGCAGC	Library 1	Gpr142	217302	234.429	229.9	351.628	258.226	193.172	299.39	180.106	2385.98	147.792
Library 1	Xcr1_f	ACCATTGTCCTGTACTCTC	Library 1	Xcr1	23832	276.216	251.121	350.213	341.325	343.805	319.303	1339.41	268.997	354.321
Library 1	Vps41_b	ACCCAAACTGAAGTATGAA	Library 1	Vps41	218035	277.632	225.656	304.933	173.066	126.922	121.541	89.018	72.17	104.212
Library 1	Supt6_h	ACCCAAATTCTCCTCAATG	Library 1	Supt6h	20926	280.465	276.587	353.751	149.716	149.238	178.535	718.353	231.818	360.005
Library 1	Kdm4b_g	ACCCAAGGAGTGGAAGCCA	Library 1	Kdm4b	193796	172.812	183.213	263.19	190.922	144.356	254.756	389.194	214.323	60.632
Library 1	Fbxw7_k	ACCCACAGGCCTTCAAGAG	Control	Fbxw7	50754	219.556	219.997	311.301	214.273	258.028	238.962	999.898	225.257	511.586
Library 1	Dido1_e	ACCCACCAGTAAGGAGTTC	Library 1	Dido1	23856	245.053	227.778	326.866	274.022	380.766	377.671	157.334	203.388	172.423
Library 1	Clk3_e	ACCCACCGGACTGCCAGGC	Library 1	Clk3	102414	252.844	246.17	388.418	288.444	243.383	304.883	225.65	113.722	699.168
Library 1	Gpr101_h	ACCCAGAAAGGCTACACCA	Library 1	Gpr101	245424	253.552	294.272	319.083	284.323	306.147	305.57	246.352	188.079	282.32
Library 1	Ikbkb_d	ACCCAGACATGTGGAGCCT	Library 1	Ikbkb	16150	323.668	330.348	411.766	377.724	413.542	405.824	184.246	343.353	217.898
Library 1	Rnf44_a	ACCCAGCAGAGCCCGTTCA	Library 1	Rnf44	105239	427.781	368.547	557.511	467.005	352.174	446.338	1360.11	916.338	1275.18
Library 1	Fbxo7_b	ACCCAGCCGCTCGAGGTGC	Library 1	Fbxo7	69754	213.89	208.678	293.613	265.781	269.186	255.443	130.421	433.019	174.318
Library 1	Hoxb4_g	ACCCAGCGACCACTCGCCC	Library 1	Hoxb4	15412	368.288	328.934	491.713	404.508	410.056	458.698	1086.85	218.696	161.055
Library 1	Chrm3_c	ACCCAGGAAGAGCTGATGT	Library 1	Chrm3	12671	262.759	283.661	475.441	290.504	315.213	320.677	225.65	2307.25	123.16
Library 1	Ddr2_c	ACCCAGGATGAGCAAGAGC	Library 1	Ddr2	18214	248.594	237.681	342.431	302.866	299.871	357.757	167.685	1907.03	2224.45
Library 1	Gpr3_f	ACCCAGTAGAGGAACCCAC	Library 1	Gpr3	14748	199.017	211.508	368.608	284.323	237.107	304.197	465.791	367.41	289.899
Library 1	Trim38_d	ACCCAGTGAGCATCAACTG	Library 1	Trim38	214158	349.165	281.539	429.453	321.409	260.818	351.577	1722.39	137.779	221.687
Library 1	Ptafr_e	ACCCATAGCACATAGCCGT	Library 1	Ptafr	19204	349.165	314.079	418.133	384.592	430.279	393.464	498.914	568.611	288.004
Library 1	Trim15_e	ACCCGACCCTTGCAGGATG	Library 1	Trim15	69097	353.415	324.689	469.073	319.349	294.989	392.091	1680.99	260.249	409.269
Library 1	Ntrk2_b	ACCCGCCATGGCGCGGCTC	Library 1	Ntrk2	18212	264.884	303.468	396.908	381.158	276.16	398.271	281.545	1093.48	598.745
Library 1	Mapkapk3_a	ACCCGCCGAGCGCACCTGG	Library 1	Mapkapk3	102626	412.907	323.275	456.338	411.376	332.647	470.372	302.246	174.957	386.532
Library 1	Mllt6_b	ACCCGCTGGTCTACTGCGA	Library 1	Mllt6	246198	258.51	214.337	291.491	260.973	356.358	273.983	1006.11	199.014	405.479
Library 1	Fbp1_c	ACCCGCTTCGTCATGGAGC	Library 1	Fbp1	14121	424.239	361.473	529.918	388.713	423.306	458.698	629.335	216.509	341.057
Library 1	Hoxb4_h	ACCCGGGCGAGTGGTCGCT	Library 1	Hoxb4	15412	206.808	207.264	316.961	257.539	193.172	279.476	246.352	367.41	172.423
Library 1	Trim65_e	ACCCGGTGACGCTGCCCTG	Library 1	Trim65	338364	290.381	321.152	384.881	294.625	175.738	317.93	393.334	336.793	481.27
Library 1	Pfkl_e	ACCCGTATGGGCATATATG	Library 1	Pfkl	18641	179.186	224.241	303.518	229.382	226.646	263.683	138.702	242.753	344.847
Library 1	Znrf2_e	ACCCGTGCCTACTCGGGCT	Library 1	Znrf2	387524	211.766	212.923	268.85	241.057	173.646	317.93	300.176	443.954	380.847
Library 1	Bub1_b	ACCCGTGTAGCTTTGCATA	Library 1	Bub1	12235	255.677	243.34	286.538	212.212	255.239	226.602	184.246	2945.84	3111.2
Library 1	Fbp2_c	ACCCGTTACGTTATGGAAA	Library 1	Fbp2	14120	162.188	140.062	195.27	192.296	179.922	298.703	138.702	262.436	85.264
Library 1	Rnf19b_h	ACCCTAAGTGCCGCAGCGG	Library 1	Rnf19b	75234	287.548	285.076	394.078	296.685	297.081	353.637	165.615	194.64	477.48
Library 1	Ppp2r4_f	ACCCTCAATGAAGGTGTGA	Library 1	Ppp2r4	110854	218.848	201.605	321.913	170.319	183.409	203.942	1364.25	1662.09	1515.81
Library 1	Pitx3_e	ACCCTCCGCTTCCAGAACA	Library 1	Pitx3	18742	293.922	239.096	376.391	290.504	424.003	362.564	262.913	275.558	98.528
Library 1	Epha6_g	ACCCTCGTGCCCTGCGCAC	Library 1	Epha6	13840	356.956	318.323	382.758	313.168	318.7	448.398	285.685	2009.82	142.107
Library 1	Pon1_a	ACCCTCGTGGGACTGGTGT	Library 1	Pon1	18979	438.404	356.522	494.543	401.761	403.082	499.899	1153.09	356.475	890.539
Library 1	Fbp2_a	ACCCTGACCCGTTACGTTA	Library 1	Fbp2	14120	191.226	225.656	294.321	298.059	264.304	298.016	925.371	319.297	1466.55
Library 1	Acp5_d	ACCCTGAGATTTGTGGCTG	Library 1	Acp5	11433	276.216	181.798	263.19	252.732	287.318	261.623	198.737	181.518	138.318
Library 1	Map4k2_g	ACCCTGCAGAGTGAGCAGA	Library 1	Map4k2	26412	357.664	276.587	396.201	238.31	245.475	306.257	3237.76	911.964	1191.81
Library 1	Eif3b_l	ACCCTGCCGCCTCGTCCGT	Control	Eif3b	27979	263.468	275.172	333.233	117.438	139.475	138.708	209.088	61.235	299.373
Library 1	Cdadc1_h	ACCCTGCTCAGTCTCTGGA	Library 1	Cdadc1	71891	288.964	299.931	445.726	335.145	385.647	339.904	407.826	297.427	257.688
Library 1	Gpr183_c	ACCCTGGCTGTGCTGTGGT	Library 1	Gpr183	321019	280.465	252.536	355.166	339.265	248.962	348.83	11551.6	489.88	1125.49
Library 1	March4_c	ACCCTGGTGGCGCAACATC	Library 1	2017-03-04	381270	149.44	142.184	216.495	171.693	145.751	283.596	120.071	98.413	1466.55
Library 1	Fbxl20_b	ACCCTGTGTCGCTGTGCTC	Library 1	Fbxl20	72194	268.425	256.073	356.581	355.061	209.212	395.524	1153.09	787.307	187.582
Library 1	Mark2_g	ACCCTTGCCAATGGTCTTA	Library 1	Mark2	13728	272.675	256.073	352.336	293.938	322.186	361.877	701.791	430.832	414.953
Library 1	Traf7_e	ACCCTTGCCTATTCGCCAC	Library 1	Traf7	224619	315.878	274.465	442.188	285.697	237.804	270.549	221.509	242.753	225.477
Library 1	Inpp5j_h	ACCCTTGCCTGGGACTCAT	Library 1	Inpp5j	170835	203.975	170.48	258.945	286.384	163.883	301.45	374.703	126.844	85.264
Library 1	Mast3_b	ACCCTTGGCCAGGCGGCTG	Library 1	Mast3	546071	275.508	274.465	405.398	274.022	390.529	328.917	2024.64	192.453	274.741
Library 1	Dusp8_f	ACCCTTGGTCATCGACAGC	Library 1	Dusp8	18218	331.459	249.707	425.208	298.059	288.713	337.157	407.826	317.11	1443.81
Library 1	Yes1_h	ACCCTTTGGAGGGTCCTCA	Library 1	Yes1	22612	196.892	202.312	277.34	269.214	276.16	294.583	167.685	297.427	441.48
Library 1	Nucks1_b	ACCGAATCTTCTTAGCAGG	Library 1	Nucks1	98415	203.975	193.116	287.246	214.273	278.949	303.51	275.334	264.623	242.53
Library 1	Stk11_d	ACCGACATCAGCTCGCCCT	Library 1	Stk11	20869	409.366	318.323	420.256	487.608	346.595	374.924	451.3	177.144	363.795
Library 1	Epha5_c	ACCGACGGACCCAGGGCAG	Library 1	Epha5	13839	330.043	314.786	441.481	287.071	292.897	263.683	304.317	244.94	411.164
Library 1	March11_c	ACCGACTCTCCCGGAGGCG	Library 1	2017-03-11	211147	361.205	352.277	432.283	381.158	400.99	431.231	337.44	258.062	447.164
Library 1	Csnk1d_a	ACCGACTGGGCCGCAAGAT	Library 1	Csnk1d	104318	284.007	270.221	404.691	309.734	262.212	298.703	941.933	861.664	252.004
Library 1	Adra2c_d	ACCGACTGGGTGCCACCGC	Library 1	Adra2c	11553	233.721	164.113	281.586	196.417	163.185	241.709	881.897	78.731	106.107
Library 1	Dyrk1b_f	ACCGAGAGCTTGCGCAGCG	Library 1	Dyrk1b	13549	329.334	316.908	403.983	304.927	295.686	315.87	451.3	395.841	225.477
Library 1	Crim1_b	ACCGAGAGGTGCCCGCAGC	Library 1	Crim1	50766	234.429	234.144	275.925	247.925	216.186	247.889	113.86	209.949	257.688
Library 1	Camk4_b	ACCGAGGAGCAGGGCGAGG	Library 1	Camk4	12326	312.336	268.806	414.596	201.224	142.264	203.942	7274.62	225.257	197.055
Library 1	Ctdp1_c	ACCGAGTGCACTCCGGCGG	Library 1	Ctdp1	67655	168.563	184.627	288.661	188.862	157.606	186.775	140.772	194.64	54.948
Library 1	Ubr7_b	ACCGAGTGCCAGGCGGAGC	Library 1	Ubr7	66622	397.326	298.516	430.868	337.892	271.278	418.184	190.457	295.24	185.687
Library 1	Ssh3_e	ACCGAGTGGTAAGACGCAG	Library 1	Ssh3	245857	341.375	257.488	387.711	232.129	245.475	261.623	227.72	1100.04	172.423
Library 1	Mast3_a	ACCGCAGCCGCCTGGCCAA	Library 1	Mast3	546071	228.055	271.636	359.411	244.491	265.699	295.27	130.421	621.098	180.003
Library 1	Tab1_f	ACCGCAGCTACTCTGCTGA	Library 1	Tab1	66513	193.351	232.729	390.541	171.693	173.646	199.135	142.843	41.552	24.632
Library 1	Cckbr_a	ACCGCAGCTTGCAGGGACC	Library 1	Cckbr	12426	376.079	392.598	442.896	371.543	327.068	390.717	999.898	3057.38	325.899
Library 1	Limk2_c	ACCGCATCTTGGAGATCAA	Library 1	Limk2	16886	261.343	241.218	264.605	282.263	313.818	368.057	364.352	498.628	136.423
Library 1	Prkce_e	ACCGCATGGCGCAGCGACC	Library 1	Prkce	18754	258.51	249.707	336.771	263.034	165.277	271.236	1240.04	1683.96	236.845
Library 1	Ccdc101_h	ACCGCCAAGACTGATGCGG	Library 1	Ccdc101	75565	208.224	197.36	313.423	86.533	82.987	92.701	933.652	737.007	488.849
Library 1	Pip4k2b_a	ACCGCCACCGCCGTGGTGC	Library 1	Pip4k2b	108083	481.607	415.942	592.179	470.439	320.094	529.426	749.406	380.532	261.477
Library 1	Usp22_d	ACCGCCAGCTCAGCGTCCA	Library 1	Usp22	216825	307.379	307.712	396.908	311.108	290.107	348.144	397.475	1185.34	225.477
Library 1	Hdac7_h	ACCGCCATCTCTTCCTGGC	Library 1	Hdac7	56233	226.639	187.457	268.143	247.925	318.002	273.296	308.457	638.594	219.793
Library 1	Map3k10_b	ACCGCCGTGTTCGACTACG	Library 1	Map3k10	269881	224.514	188.872	278.048	287.757	299.173	341.964	178.036	207.762	166.739
Library 1	Dyrk2_b	ACCGCCGTTCGCCAGCTTC	Library 1	Dyrk2	69181	272.675	282.954	399.738	301.493	200.844	322.737	1397.37	2405.66	458.533
Library 1	Map3k10_f	ACCGCCTCGTAGTCGAACA	Library 1	Map3k10	269881	378.203	295.687	528.503	368.796	325.673	477.238	844.634	266.81	369.479
Library 1	Prps1_a	ACCGCCTGGGCCTTGAGCT	Library 1	Prps1	19139	309.503	281.539	387.003	300.806	255.239	301.45	316.738	299.614	435.796
Library 1	Otx2_a	ACCGCCTTACGCAGTCAAT	Library 1	Otx2	18424	262.759	273.05	327.573	298.746	274.068	282.223	138.702	120.283	267.162
Library 1	Prkar2a_g	ACCGCGAAGTCGACGAGGT	Library 1	Prkar2a	19087	304.546	302.76	382.051	254.792	199.449	245.143	2794.74	461.45	1794.34
Library 1	Inpp5a_b	ACCGCGGTCCTGCTGGTCA	Library 1	Inpp5a	212111	338.542	286.491	404.691	121.559	96.238	100.941	873.617	266.81	756.011
Library 1	Lhpp_e	ACCGCTATCGCAGGCTCTG	Library 1	Lhpp	76429	268.425	271.636	297.151	242.43	261.515	305.57	701.791	349.914	185.687
Library 1	Alpl_f	ACCGCTGCCCGAATCCTTA	Library 1	Alpl	11647	203.267	206.556	244.088	247.238	248.265	254.756	244.281	242.753	87.159
Library 1	Fbxo8_h	ACCGGAAACAAGCCCAAGG	Library 1	Fbxo8	50753	253.552	203.727	322.621	298.059	356.358	329.603	658.318	483.319	170.529
Library 1	Hoxc8_e	ACCGGCAGTCGTAATAGGC	Library 1	Hoxc8	15426	199.725	162.698	292.198	209.465	179.225	253.383	320.878	194.64	2828.88
Library 1	Hoxc8_d	ACCGGCCTATTACGACTGC	Library 1	Hoxc8	15426	211.766	197.36	326.158	246.551	214.791	272.61	558.949	122.47	269.056
Library 1	Igbp1_e	ACCGGCTCCCGAACAATCC	Library 1	Igbp1	18518	274.091	246.17	368.608	72.798	28.592	79.654	51.755	72.17	106.107
Library 1	Mark2_d	ACCGGCTCCTTAAGACCAT	Library 1	Mark2	13728	225.222	232.022	353.751	210.839	315.213	293.896	275.334	343.353	1000.43
Library 1	Shox2_d	ACCGGGAGGTGCTAGAGAG	Library 1	Shox2	20429	293.922	281.539	432.991	420.304	290.107	337.844	705.932	275.558	365.689
Library 1	Commd3_d	ACCGGGATCCGCCAGCGTC	Library 1	Commd3	12238	238.679	232.729	268.143	209.465	258.028	266.429	304.317	133.405	1127.38
Library 1	Dusp4_d	ACCGGGATGAGAACGGCGG	Library 1	Dusp4	319520	274.091	273.05	240.55	282.263	386.345	318.617	395.405	72.17	233.056
Library 1	Rnf11_f	ACCGGGCTAGCTTTGGCGA	Library 1	Rnf11	29864	241.512	212.923	329.696	308.36	291.502	321.363	250.492	238.379	193.266
Library 1	Mast3_h	ACCGTAAGAGCTTGGTCGT	Library 1	Mast3	546071	340.666	292.857	362.241	289.131	274.068	298.016	380.913	415.523	378.953
Library 1	Hoxb8_g	ACCGTACACCACGGTGGGT	Library 1	Hoxb8	15416	389.535	341.667	523.551	481.427	337.529	518.439	325.018	345.54	365.689
Library 1	Chrm1_e	ACCGTCTTGGCACCAGGAA	Library 1	Chrm1	12669	322.252	333.178	338.186	338.578	350.081	390.717	248.422	310.549	1002.33
Library 1	Rxfp3_b	ACCGTGAGGAAAGCAGCTG	Library 1	Rxfp3	239336	356.956	294.979	445.726	327.59	288.015	387.971	623.125	203.388	227.372
Library 1	Gpr152_b	ACCGTGGCCAGCAGCGCCC	Library 1	Gpr152	269053	361.914	307.712	428.038	313.168	172.949	352.264	178.036	1119.73	1167.17
Library 1	Phf11d_a	ACCGTGTGGCCCAGTCTCA	Library 1	D14Ertd668e	219132	403.7	351.57	583.689	427.172	508.385	521.185	443.019	3378.86	259.583
Library 1	Tdrd3_g	ACCGTTGATGTCACTGGGA	Library 1	Tdrd3	219249	294.63	235.559	358.703	345.446	300.568	282.91	374.703	1506.82	987.172
Library 1	Fbxo10_d	ACCTACATCTCCCTGACCT	Library 1	Fbxo10	269529	257.802	241.925	440.066	291.878	350.779	260.936	592.072	642.968	1019.38
Library 1	Rnf148_d	ACCTACTCCTTCAGTTCAT	Library 1	Rnf148	71300	347.041	366.425	401.153	401.761	424.7	439.471	368.492	209.949	214.108
Library 1	Rnf17_c	ACCTAGTGGAGAGTAAGAG	Library 1	Rnf17	30054	150.148	161.284	280.17	190.236	235.015	173.042	188.387	238.379	198.95
Library 1	Dnmt1_g	ACCTAGTTCCGTGGCTACG	Control	Dnmt1	13433	267.009	225.656	290.076	153.15	154.817	162.055	190.457	74.357	90.949
Library 1	Rnf148_e	ACCTATGAACTGAAGGAGT	Library 1	Rnf148	71300	194.059	158.454	295.028	199.164	267.094	260.936	155.264	129.031	138.318
Library 1	Trim56_h	ACCTATTGCCAGGACTGTC	Library 1	Trim56	384309	272.675	274.465	368.608	287.757	292.897	360.504	356.071	153.088	180.003
Library 1	Cul4b_g	ACCTCAAGTCCGGCGGACC	Library 1	Cul4b	72584	311.628	252.536	348.091	380.471	235.015	392.091	612.774	290.866	282.32
Library 1	Gpr161_g	ACCTCACTGCAACAGAGGG	Library 1	Gpr161	240888	322.96	350.863	430.868	350.254	237.804	415.438	1223.48	183.705	409.269
Library 1	Plk3_b	ACCTCAGGTTCCGATCGCG	Library 1	Plk3	12795	346.332	240.511	382.758	286.384	185.501	358.444	306.387	16026.1	128.844
Library 1	Synj2_g	ACCTCAGTTACAGCTACAC	Library 1	Synj2	20975	266.3	206.556	290.783	208.779	216.186	254.756	264.983	785.12	119.37
Library 1	Pcgf2_b	ACCTCATGTGTGCCCTCTG	Library 1	Pcgf2	22658	294.63	271.636	336.771	308.36	383.555	390.031	2041.2	439.58	286.109
Library 1	C5ar1_g	ACCTCCCGAAGCGGCAACC	Library 1	C5ar1	12273	346.332	309.127	467.658	374.291	412.148	433.978	242.211	422.084	289.899
Library 1	Taok2_h	ACCTCCGGGAGATCGGCCA	Library 1	Taok2	381921	250.719	217.167	300.688	238.31	215.488	269.176	190.457	358.662	216.003
Library 1	Trim31_a	ACCTCCTCCTGCAGTTGGC	Library 1	Trim31	224762	271.966	200.19	346.676	259.6	211.304	294.583	339.51	590.48	214.108
Library 1	Bdkrb1_f	ACCTCCTGCGAGGGCGCCC	Library 1	Bdkrb1	12061	370.413	351.57	524.966	115.378	132.501	137.335	229.79	148.714	157.265
Library 1	Impa2_f	ACCTCGAAGCACTCGTCCC	Library 1	Impa2	114663	420.698	351.57	469.073	493.102	435.858	562.386	322.948	503.002	284.215
Library 1	Fbxw4_g	ACCTCGACACGCGGGCCCT	Library 1	Fbxw4	30838	412.907	375.621	549.728	477.993	375.187	510.199	2082.6	168.396	155.371
Library 1	Hoxd8_h	ACCTCGATTCTCCTCTTCC	Library 1	Hoxd8	15437	325.793	275.88	438.651	269.901	406.569	351.577	631.405	1434.65	714.326
Library 1	Spsb2_b	ACCTCGCAGGCTCTGTACT	Library 1	Spsb2	14794	308.087	302.053	406.106	273.335	306.147	292.523	335.369	551.115	634.746
Library 1	Ntrk1_f	ACCTCGCGACAGGATGCGG	Library 1	Ntrk1	18211	194.768	216.46	307.763	171.693	168.067	234.156	223.58	85.292	587.377
Library 1	Fzd8_a	ACCTCGCTCCTAGCCGCCT	Library 1	Fzd8	14370	285.423	290.028	324.743	337.205	322.186	387.284	318.808	223.07	216.003
Library 1	Irak1_e	ACCTCGTACAAGAAGTGCT	Library 1	Irak1	16179	327.918	326.104	343.846	300.119	300.568	349.517	2556.67	621.098	3581.1
Library 1	Mapk1_i	ACCTCTCGTACATCGGAGA	Control	Mapk1	26413	419.99	365.718	558.926	333.771	362.634	416.124	1119.97	693.268	5835.87
Library 1	Epha5_e	ACCTCTGCCCTGGGTCCGT	Library 1	Epha5	13839	264.884	302.053	454.216	269.901	285.226	427.798	2018.43	4935.98	269.056
Library 1	Keap1_g	ACCTCTGCCTTGCACTCCG	Control	Keap1	50868	297.463	285.783	372.146	151.09	159.001	160.682	316.738	597.041	168.634
Library 1	Cdkn2d_f	ACCTCTTGCACGTCGCCAC	Library 1	Cdkn2d	12581	411.491	390.476	497.373	336.518	326.371	432.605	258.773	216.509	354.321
Library 1	Fbxl20_c	ACCTGAGCACAGCGACACA	Library 1	Fbxl20	72194	259.926	253.244	310.593	263.72	315.213	311.75	320.878	282.118	540.008
Library 1	Ppapdc3_g	ACCTGAGCTTCTGGGCTCC	Library 1	Ppapdc3	227721	271.966	248.999	261.775	271.275	267.791	271.236	267.053	181.518	153.476
Library 1	Phkb_b	ACCTGATAATGAAACTCTA	Library 1	Phkb	102093	142.357	157.039	240.55	175.127	276.857	199.135	269.124	1231.26	85.264
Library 1	Mapk15_f	ACCTGATCAAGCGGAGGCT	Library 1	Mapk15	332110	288.964	290.028	406.813	323.469	293.594	309.003	231.86	137.779	2122.14
Library 1	Prkcsh_h	ACCTGATCGAATGGGATGG	Library 1	Prkcsh	19089	266.3	236.266	333.941	151.09	165.975	162.742	283.615	220.883	130.739
Library 1	Rbbp5_c	ACCTGCACCTTTAACAGGT	Library 1	Rbbp5	213464	257.093	229.192	260.36	90.654	110.882	65.234	184.246	133.405	198.95
Library 1	Ripk2_d	ACCTGCACTACCTCAGCCG	Library 1	Ripk2	192656	313.045	261.732	487.468	295.312	293.594	338.53	6208.47	290.866	161.055
Library 1	Mapk12_e	ACCTGCAGCCCGTTGGCTC	Library 1	Mapk12	29857	306.671	301.346	371.438	285.697	152.725	347.457	331.229	231.818	191.371
Library 1	Pcgf2_h	ACCTGCATCGTACGCTACT	Library 1	Pcgf2	22658	339.25	255.366	394.786	373.604	327.765	408.571	5550.16	741.381	361.9
Library 1	Gpr132_c	ACCTGCCACGTCTCCTACG	Library 1	Gpr132	56696	352.706	340.959	432.283	407.942	430.977	412.691	1132.39	588.293	77.685
Library 1	Ppp4r1_b	ACCTGCCGGAGGACGCGGA	Library 1	Ppp4r1	70351	320.835	313.371	409.643	411.376	340.318	443.591	730.774	981.947	1383.18
Library 1	Vipr2_a	ACCTGCTACTGCTGGTTGC	Library 1	Vipr2	22355	253.552	234.144	313.423	344.073	251.054	303.51	374.703	1165.65	231.161
Library 1	Rxfp1_b	ACCTGCTCATGTTCCCACA	Library 1	Rxfp1	381489	344.916	328.226	504.448	447.775	290.805	469.685	507.194	306.175	229.266
Library 1	Dusp3_c	ACCTGCTCTCGGATGGCAG	Library 1	Dusp3	72349	29.038	38.906	58.015	27.471	23.013	44.634	101.439	6.561	515.376
Library 1	Mex3b_a	ACCTGGAGCGCAACGGCAG	Library 1	Mex3b	108797	90.655	80.642	92.683	72.111	101.817	111.241	55.895	74.357	320.215
Library 1	Mapk13_e	ACCTGGCGCCCGCGCACGT	Library 1	Mapk13	26415	209.641	249.707	319.083	236.249	131.804	298.016	128.351	164.022	176.213
Library 1	Ppp1r13b_h	ACCTGGCTGAAGTGTGGAG	Library 1	Ppp1r13b	21981	230.18	228.485	323.328	190.236	266.397	273.296	327.089	124.657	79.58
Library 1	Rnft1_g	ACCTGGGATTTCTAGAGCT	Library 1	Rnft1	76892	238.679	244.048	312.008	238.31	370.305	260.936	291.896	137.779	144.002
Library 1	Ptk6_a	ACCTGGGTCCTAAGTATGT	Library 1	Ptk6	20459	301.005	261.732	314.838	284.323	377.279	280.85	269.124	251.501	837.485
Library 1	Pim1_h	ACCTGGTACTGCGACTCCA	Library 1	Pim1	18712	343.499	275.172	353.043	279.516	320.792	342.65	403.685	367.41	276.635
Library 1	Csrp2bp_c	ACCTGTCTCTGGAAGGAAG	Library 1	Csrp2bp	228714	225.222	224.948	237.013	149.029	207.12	159.995	300.176	349.914	509.691
Library 1	Cbx1_e	ACCTGTGGGCACTTGACAT	Library 1	Cbx1	12412	240.095	258.903	319.791	230.068	258.726	336.47	227.72	468.01	284.215
Library 1	Tex14_e	ACCTTCACAGATGACTCCC	Library 1	Tex14	83560	213.89	246.17	351.628	243.117	410.753	272.61	351.931	2578.43	53.053
Library 1	Kdm4c_c	ACCTTCAGACCTTCCATGG	Library 1	Kdm4c	76804	303.838	300.638	332.526	285.697	331.95	287.716	318.808	144.34	210.319
Library 1	Kmt2d_d	ACCTTCCCATTCTGTGTAT	Library 1	Mll2	381022	314.461	237.681	342.431	282.263	371.7	385.224	312.597	319.297	322.11
Library 1	Gpr155_h	ACCTTCGATGTCGATAACC	Library 1	Gpr155	68526	221.681	211.508	224.985	230.755	142.264	224.542	320.878	126.844	985.277
Library 1	Dnmt3a_c	ACCTTCTGAGACTCTCCAG	Library 1	Dnmt3a	13435	198.309	247.584	285.831	210.152	219.673	208.062	169.755	234.005	297.478
Library 1	Grm2_d	ACCTTCTTGGCCGGGCCCT	Library 1	Grm2	108068	233.721	275.172	289.368	291.878	284.528	320.677	165.615	892.282	123.16
Library 1	Mapkapk2_h	ACCTTGTAGTCGTCGGTGA	Library 1	Mapkapk2	17164	270.55	215.752	244.795	192.296	175.041	209.436	95.228	389.28	39.79
Library 1	Ackr1_a	ACCTTTCACTAGACAAGAA	Library 1	Darc	13349	177.061	182.505	248.333	195.043	255.936	216.302	101.439	104.974	92.843
Library 1	Prkx_h	ACCTTTGGCCGTGTAAACC	Library 1	Prkx	19108	281.882	293.564	382.051	346.133	371.003	361.19	378.843	238.379	284.215
Library 1	Nek5_a	ACCTTTGGGAAGGTGTACT	Library 1	Nek5	330721	266.3	193.116	340.308	271.962	315.91	289.09	281.545	1452.14	204.634
Library 1	Sstr1_g	ACGAAACGCTTCCCAGAAT	Library 1	Sstr1	20605	177.061	151.38	258.238	176.5	155.514	238.962	207.018	168.396	428.217
Library 1	Nav3_j	ACGAAAGCATTGAGCGCTC	Control	Nav3	260315	288.964	246.877	394.078	279.516	302.66	256.816	347.79	118.096	111.791
Library 1	Prkag1_h	ACGAACACCATTGGTCACC	Library 1	Prkag1	19082	370.413	292.15	433.698	396.267	345.2	439.471	434.738	164.022	378.953
Library 1	Ptprt_c	ACGAACATTACAGCAACTG	Library 1	Ptprt	19281	245.053	227.778	322.621	256.853	254.541	248.576	314.668	94.039	2341.93
Library 1	Rsf1_c	ACGAACCCGGGCAGCCCGG	Library 1	Rsf1	233532	173.52	195.238	246.21	226.635	267.791	295.956	188.387	153.088	219.793
Library 1	Nme6_f	ACGAACGAGGGAACTGCAG	Library 1	Nme6	54369	225.93	247.584	320.498	205.345	177.133	233.469	233.93	54.674	504.007
Library 1	Cdk4_g	ACGAACTGTGCTGACGGGA	Library 1	Cdk4	12567	178.478	177.553	283.001	177.187	168.067	141.455	109.72	120.283	102.317
Library 1	Pck1_f	ACGAACTTCCTCACTGCCT	Library 1	Pck1	18534	289.673	299.224	396.908	384.592	367.516	458.011	434.738	546.741	166.739
Library 1	Pip4k2a_e	ACGAAGAAGAAGCACTTCG	Library 1	Pip4k2a	18718	319.419	273.758	331.111	267.841	235.015	302.823	178.036	229.631	291.794
Library 1	Smyd1_h	ACGAAGGAGTTCTGGGCTG	Library 1	Smyd1	12180	263.468	244.755	379.221	234.876	335.437	305.57	925.371	301.801	1851.18
Library 1	Ephb2_d	ACGACAGCAACGGCTGAGC	Library 1	Ephb2	13844	228.055	209.386	328.281	234.876	154.817	413.378	223.58	234.005	291.794
Library 1	Phkg2_g	ACGACCCTAAGGACATCAT	Library 1	Phkg2	68961	236.554	234.852	321.206	272.648	313.818	288.403	306.387	271.184	278.53
Library 1	Yap1_g	ACGACCTGGTGGCCGGCCG	Control	Yap1	22601	31.163	54.469	64.383	46.014	53.698	36.394	89.018	15.309	24.632
Library 1	Insr_a	ACGACGGCTGTGCCATTGC	Library 1	Insr	16337	253.552	221.411	358.703	319.349	245.475	342.65	184.246	433.019	181.897
Library 1	Cdk18_d	ACGACTCCTCAATGGTCTC	Library 1	Cdk18	18557	308.087	265.269	348.798	320.036	297.081	341.277	291.896	39.365	155.371
Library 1	Dgkd_c	ACGACTCCTCAGGCGGCGG	Library 1	Dgkd	227333	284.007	257.488	334.648	239.683	221.765	286.343	2140.57	150.901	2368.45
Library 1	Leprel4_e	ACGAGAAATACAGCTTCCG	Library 1	Leprel4	66180	249.303	229.9	273.095	257.539	368.91	317.243	153.193	708.577	907.592
Library 1	Mapk1_f	ACGAGAGGTTGGTGTAGCG	Control	Mapk1	26413	273.383	235.559	342.431	207.405	243.383	273.296	455.44	1428.09	369.479
Library 1	Sik3_g	ACGAGATCGACCGCACCAT	Library 1	Sik3	70661	371.121	349.448	427.331	400.388	297.081	438.785	817.722	341.166	202.74
Library 1	Ckb_e	ACGAGCATCCGGCCAGTCC	Library 1	Ckb	12709	306.671	319.03	385.588	351.627	331.95	378.357	296.036	314.923	291.794
Library 1	Clk1_h	ACGAGCCAGGGCATCCCTA	Library 1	Clk1	12747	390.952	315.493	452.093	340.639	386.345	403.078	269.124	1071.61	202.74
Library 1	Cask_b	ACGAGCTATGCGAGGTGAT	Library 1	Cask	12361	233.013	185.335	179.705	235.563	200.844	287.03	175.965	203.388	176.213
Library 1	Mos_a	ACGAGGGAGGTAGCGACAC	Library 1	Mos	17451	415.032	306.297	440.773	300.806	195.962	315.183	1312.49	203.388	322.11
Library 1	Pfkl_h	ACGAGGGCCTTGTGGAAGG	Library 1	Pfkl	18641	470.275	418.064	560.341	482.8	427.49	523.932	1298	411.149	297.478
Library 1	Epha6_e	ACGAGGGTCCAGGCTGCCC	Library 1	Epha6	13840	271.966	253.244	343.138	196.417	250.357	174.415	2856.85	100.6	1155.81
Library 1	Nek2_a	ACGAGGTGCTGCACAGCAT	Library 1	Nek2	18005	467.442	393.306	580.151	469.065	374.489	401.704	606.563	349.914	358.11
Library 1	Camk4_f	ACGAGGTTCTCAGTACTGG	Library 1	Camk4	12326	335	290.735	454.216	320.722	473.516	366.684	300.176	255.875	206.529
Library 1	Pomk_f	ACGATCCACCGCGGACTCT	Library 1	4930444A02Rik	74653	454.694	403.209	547.606	513.705	424.7	529.426	2747.13	395.841	276.635
Library 1	Pdik1l_a	ACGATCTAATACGGGAGGT	Library 1	Pdik1l	230809	214.599	243.34	329.696	212.212	209.212	258.876	227.72	113.722	181.897
Library 1	Rufy1_f	ACGATCTCGAACGCTTCCC	Library 1	Rufy1	216724	347.749	336.008	379.221	295.312	280.344	347.457	289.825	1038.81	185.687
Library 1	Setd7_b	ACGATGACGGATTACCACA	Library 1	Setd7	73251	226.639	246.877	302.811	236.249	253.844	240.336	233.93	371.784	2010.34
Library 1	Epha6_a	ACGATGCTGCCTGCGCCGC	Library 1	Epha6	13840	365.455	291.442	388.418	366.049	325.673	394.837	258.773	411.149	1767.81
Library 1	Pak6_a	ACGATGCTGGAAGTTCTGC	Library 1	Pak6	214230	263.468	211.508	290.076	372.23	287.318	272.61	275.334	212.136	325.899
Library 1	Prkar1a_f	ACGATGGAGTCCTTCAGCA	Library 1	Prkar1a	19084	319.419	320.445	448.556	247.925	292.897	314.497	279.474	185.892	233.056
Library 1	Fuk_e	ACGATGTTACTGGCTGTGG	Library 1	Fuk	234730	313.753	267.391	317.668	320.036	278.949	310.377	291.896	400.215	305.057
Library 1	Ppm1a_b	ACGCACACACGGCTGTGAT	Library 1	Ppm1a	19042	234.429	155.625	262.483	266.467	211.304	242.396	2090.88	74.357	113.686
Library 1	Cdadc1_e	ACGCAGACGGGCAGCATGA	Library 1	Cdadc1	71891	216.015	299.224	319.083	287.757	222.462	306.257	267.053	1032.25	198.95
Library 1	Aplnr_c	ACGCAGACTGGAAGCCCTC	Library 1	Aplnr	23796	371.829	420.186	471.196	383.219	347.989	574.746	291.896	347.727	210.319
Library 1	Rnf43_f	ACGCAGGCTTCGGACACAC	Library 1	Rnf43	207742	402.992	309.127	571.661	442.281	313.121	497.839	411.966	408.962	187.582
Library 1	Gpr65_h	ACGCATAAAGATCCGATGT	Library 1	Gpr65	14744	234.429	234.144	247.625	221.827	212.001	219.736	604.493	610.163	382.742
Library 1	Hk2_b	ACGCATGTGGTAGAGATAC	Library 1	Hk2	15277	220.265	194.531	270.265	163.452	131.106	122.228	198.737	236.192	267.162
Library 1	Oprd1_f	ACGCATTGGCGCCCGCGCT	Library 1	Oprd1	18386	274.091	221.411	401.153	298.746	169.462	297.33	513.405	450.515	585.482
Library 1	Stk40_e	ACGCCAAGGCTCTAGGAAC	Library 1	Stk40	74178	249.303	261.025	383.466	301.493	226.646	296.643	693.511	244.94	983.382
Library 1	Alpk1_d	ACGCCAGATGTGTCTACAG	Library 1	Alpk1	71481	178.478	149.258	177.583	191.609	130.409	239.649	658.318	129.031	164.844
Library 1	Pip4k2c_h	ACGCCCACCAGCGGGTCCG	Library 1	Pip4k2c	117150	304.546	272.343	370.023	268.528	264.304	330.977	345.72	1627.1	210.319
Library 1	Prickle3_a	ACGCCCAGAGCGGCGCCTC	Library 1	Prickle3	54630	378.203	314.079	405.398	376.351	360.542	429.858	741.125	1972.64	918.96
Library 1	Cdc25a_f	ACGCCTGCGCCGCAGCCCA	Library 1	Cdc25a	12530	214.599	216.46	392.663	261.66	209.212	237.589	238.071	194.64	123.16
Library 1	Six1_g	ACGCCTGGGCAGGTTCTTG	Library 1	Six1	20471	361.205	275.88	410.351	353.687	396.805	381.791	666.598	896.655	204.634
Library 1	Rho_c	ACGCCTGTGACGTTGGAGA	Library 1	Rho	212541	250.011	224.241	302.103	290.504	216.186	257.503	202.878	216.509	162.95
Library 1	Ttc3_g	ACGCCTTCATAGTAAAGCT	Library 1	Ttc3	22129	187.685	180.383	276.633	256.166	225.949	212.182	403.685	260.249	280.425
Library 1	Nudt4_b	ACGCGGACGTACGACCGCG	Library 1	Nudt4	71207	338.542	290.028	474.733	208.092	210.607	216.989	565.16	625.472	145.897
Library 1	Ptpmt1_g	ACGCGGAGGACGAGAGCTG	Library 1	66461	66461	298.88	338.13	453.508	322.096	316.607	379.044	356.071	7811.84	365.689
Library 1	Hrh3_d	ACGCGTCGGGCGCTCTGGC	Library 1	Hrh3	99296	285.423	273.05	330.403	303.553	233.62	401.018	159.404	575.172	502.112
Library 1	Clk1_e	ACGCTATGTTGATGAATAC	Library 1	Clk1	12747	118.277	127.329	160.603	123.619	88.566	158.622	28.983	74.357	113.686
Library 1	Gpr162_c	ACGCTCAAACGCATTGTCC	Library 1	Gpr162	14788	249.303	244.755	322.621	309.734	214.094	298.016	244.281	5047.51	234.951
Library 1	Mtor_d	ACGCTCACGTTGCTAGATG	Control	Mtor	56717	227.347	226.363	299.273	162.765	235.712	195.015	3088.71	107.161	43.58
Library 1	Ptprb_b	ACGCTCAGTGTTATCCACA	Library 1	Ptprb	19263	219.556	229.192	328.281	298.746	294.989	256.129	200.808	150.901	145.897
Library 1	Dusp14_a	ACGCTCCCACGGACTCTCA	Library 1	Dusp14	56405	301.713	275.88	386.296	405.195	377.976	394.837	267.053	273.371	187.582
Library 1	Kdm8_e	ACGCTCCTGCCTGACAAAG	Library 1	Jmjd5	77035	322.96	271.636	396.908	230.755	223.857	278.103	260.843	415.523	492.638
Library 1	Tns3_a	ACGCTCGGTGACATACGTA	Library 1	Tns3	319939	244.345	196.653	301.396	237.623	203.633	282.91	236.001	115.909	170.529
Library 1	Pip4k2b_e	ACGCTGAGAATCGGCTCGC	Library 1	Pip4k2b	108083	430.614	376.328	520.013	417.557	412.148	400.331	428.528	800.429	176.213
Library 1	Pip4k2a_h	ACGCTGAGCAGCGGGTCGC	Library 1	Pip4k2a	18718	330.751	211.508	274.51	283.637	202.238	316.557	221.509	159.648	126.949
Library 1	Lphn3_e	ACGCTGAGCGCAGCCCAGG	Library 1	Lphn3	319387	279.049	338.837	317.668	228.695	142.962	243.083	469.931	347.727	284.215
Library 1	Khk_f	ACGCTGCCATCTCTGGGAC	Library 1	Khk	16548	313.753	304.883	386.296	330.337	363.332	397.584	486.493	2143.22	360.005
Library 1	Hdac10_g	ACGCTGCCGCAGGCCATCC	Library 1	Hdac10	170787	359.789	299.224	394.786	358.495	210.607	378.357	515.475	194.64	176.213
Library 1	Gpr35_a	ACGGAAGCAGGCCACGTGA	Library 1	Gpr35	64095	484.44	397.55	468.366	504.777	350.081	474.492	1128.25	4056.82	553.271
Library 1	Cnr1_a	ACGGAAGGTGGTATCTGCA	Library 1	Cnr1	12801	210.349	183.213	298.566	242.43	273.37	245.829	2463.52	415.523	155.371
Library 1	Zmynd8_d	ACGGAATGACTTCTATTGC	Library 1	Zmynd8	228880	162.188	186.042	197.393	199.164	220.37	146.948	213.229	126.844	295.583
Library 1	Ppp1r12a_e	ACGGACCTCGAGCCGCCCG	Library 1	Ppp1r12a	17931	451.153	488.095	532.041	533.622	417.029	515.692	331.229	1312.18	308.846
Library 1	Htr4_b	ACGGACCTGAAACCCTCGT	Library 1	Htr4	15562	257.802	247.584	372.146	278.829	288.015	435.351	7572.72	109.348	162.95
Library 1	Map3k5_b	ACGGACGCAAAGGGCGGCA	Library 1	Map3k5	26408	383.161	340.252	419.548	443.654	453.99	375.611	604.493	166.209	227.372
Library 1	Yy1_c	ACGGACGGCTCGGAGATGC	Library 1	Yy1	22632	247.178	271.636	356.581	276.082	262.212	268.489	832.213	802.616	352.426
Library 1	Smyd5_e	ACGGACTTCCACGGAACCC	Library 1	Smyd5	232187	317.294	306.297	455.631	295.999	379.371	427.798	443.019	380.532	456.638
Library 1	Trim25_a	ACGGAGCAGGACAGCTCCT	Library 1	Trim25	217069	291.797	302.053	394.078	315.915	318.7	290.463	289.825	710.763	507.797
Library 1	Prdm1_b	ACGGAGCCGGAGCTAGACT	Library 1	Prdm1	12142	399.451	352.985	507.986	335.831	438.648	403.764	306.387	1060.68	2197.93
Library 1	Cdyl2_h	ACGGAGGACACGTGGGAAC	Library 1	Cdyl2	75796	319.419	275.88	451.386	358.495	346.595	467.625	2742.99	524.872	1496.86
Library 1	Stk35_b	ACGGAGGGATGAGGCAAGG	Library 1	Stk35	67333	263.468	209.386	348.091	129.113	134.593	151.755	298.106	310.549	162.95
Library 1	Col4a3bp_f	ACGGAGTCCGGGCCGCCTG	Library 1	Col4a3bp	68018	330.751	276.587	422.378	201.224	147.843	205.315	639.686	468.01	225.477
Library 1	P2ry1_c	ACGGATGCTGCCTTTCTGG	Library 1	P2ry1	18441	301.005	265.269	377.806	282.263	369.608	352.95	337.44	338.98	178.108
Library 1	Dgkk_h	ACGGCAATGGCAATAGCAC	Library 1	Dgkk	331374	388.119	358.644	503.033	453.269	472.819	462.131	389.194	496.441	945.487
Library 1	Aktip_g	ACGGCACCCATGCCTCTTA	Library 1	Aktip	14339	347.749	336.715	459.876	423.051	334.739	463.505	476.142	570.798	219.793
Library 1	Brpf3_b	ACGGCAGAATGCCGAGGGC	Library 1	Brpf3	268936	123.235	80.642	135.133	129.8	110.185	113.301	192.527	102.787	79.58
Library 1	Fbxo17_a	ACGGCAGATGACTGAAGCT	Library 1	Fbxo17	50760	48.161	43.858	53.77	73.485	60.671	46.694	68.316	30.618	37.895
Library 1	Rnf215_h	ACGGCAGCGAGCCGGCGAC	Library 1	Rnf215	71673	182.727	189.579	273.095	201.224	165.975	296.643	372.633	85.292	1015.59
Library 1	Fbxl19_b	ACGGCAGCGGGTTCGGCGT	Library 1	Fbxl19	233902	189.102	183.213	203.76	194.356	165.975	244.456	146.983	146.527	492.638
Library 1	Met_k	ACGGCCATCATATTTATCT	Control	Met	17295	268.425	270.221	377.098	314.541	518.846	324.11	2672.6	227.444	342.952
Library 1	Guk1_c	ACGGCCCGCTCAGCACTAC	Library 1	Guk1	14923	340.666	297.101	472.611	62.496	45.329	78.281	173.895	153.088	106.107
Library 1	Cdk5r1_h	ACGGCCGTGTAGTGGCCCA	Library 1	Cdk5r1	12569	239.387	213.63	239.843	219.08	233.62	301.45	144.913	168.396	136.423
Library 1	Ulk4_f	ACGGCCTGAAATAACCAAC	Library 1	Ulk4	209012	287.548	282.246	461.998	353.001	308.936	409.944	331.229	277.745	1110.33
Library 1	Camk2n1_e	ACGGCGACGGCGGCGACGT	Library 1	Camk2n1	66259	281.174	239.803	245.503	171.006	177.83	208.749	207.018	1126.29	119.37
Library 1	Rpl4_d	ACGGCGGATCCAGCGCAGG	Control	Rpl4	67891	274.799	239.803	399.031	29.531	34.171	30.214	500.984	363.036	405.479
Library 1	Mib1_e	ACGGCGGCGAGGGCCATGT	Library 1	Mib1	225164	284.715	292.15	363.656	377.038	372.397	487.538	262.913	83.105	361.9
Library 1	Lmx1b_b	ACGGCGGGATGCGGGCAGT	Library 1	Lmx1b	16917	176.353	171.894	288.661	217.707	299.871	234.842	335.369	395.841	162.95
Library 1	Mul1_f	ACGGCGGTGACCATCGAAC	Library 1	Mul1	68350	192.643	219.997	254.7	209.465	204.33	247.203	296.036	207.762	100.422
Library 1	Padi4_a	ACGGCGTGAGTGGGCTGCT	Library 1	Padi4	18602	239.387	213.63	251.163	238.31	208.515	300.763	142.843	450.515	270.951
Library 1	Clk3_h	ACGGCTCTGGGCCTAAAGG	Library 1	Clk3	102414	329.334	293.564	422.378	310.421	315.213	341.964	173.895	264.623	1936.45
Library 1	Ephb2_f	ACGGCTGAGCTGGGCTGGA	Library 1	Ephb2	13844	274.091	199.482	365.778	270.588	212.699	284.283	364.352	271.184	208.424
Library 1	Pdhx_a	ACGGCTGCTAAATCCCAGA	Library 1	Pdhx	27402	316.586	263.854	416.011	525.38	564.872	563.073	318.808	605.789	365.689
Library 1	Alx1_g	ACGGCTGGCAAATGCGTGC	Library 1	Alx1	216285	43.203	31.832	47.403	51.508	23.711	32.274	28.983	13.122	257.688
Library 1	Insr_b	ACGGCTGTGCCATTGCTGG	Library 1	Insr	16337	324.377	274.465	393.371	289.818	223.159	377.671	803.23	695.455	206.529
Library 1	Map3k9_h	ACGGCTGTGTTCGAGTACG	Library 1	Map3k9	338372	332.167	261.732	364.363	326.217	382.161	379.044	579.651	297.427	346.742
Library 1	Cmpk1_h	ACGGCTTCATGAGGTGGAG	Library 1	Cmpk1	66588	309.503	278.709	430.868	295.999	240.594	346.77	196.667	367.41	930.329
Library 1	Ppm1g_g	ACGGCTTCTCCGCCATGCA	Library 1	Ppm1g	14208	308.087	341.667	440.773	296.685	162.488	350.89	1233.83	312.736	142.107
Library 1	Kcnh2_f	ACGGCTTCTGCGAACTGTG	Library 1	Kcnh2	16511	293.214	246.17	431.576	307.674	239.896	357.757	242.211	247.127	259.583
Library 1	Arid1b_c	ACGGCTTTCAGTTTGTGGT	Library 1	Arid1b	239985	183.436	179.676	266.02	251.358	221.765	207.376	291.896	129.031	193.266
Library 1	Pi4k2a_a	ACGGGAAGGTGTACTCCGG	Library 1	Pi4k2a	84095	402.992	362.181	478.978	399.014	429.582	380.417	341.58	341.166	613.903
Library 1	Fuk_c	ACGGGAGCAGATTCCTGCG	Library 1	Fuk	234730	230.18	212.923	396.908	246.551	217.58	304.883	285.685	3551.63	1178.54
Library 1	Cdk12_b	ACGGGAGCGGAGGAGCTTC	Library 1	Cdk12	69131	399.451	348.033	450.678	415.497	381.463	425.051	457.51	776.372	240.635
Library 1	Itpka_d	ACGGGCATGGCGCGGCCAC	Library 1	Itpka	228550	262.051	315.493	449.263	336.518	193.87	384.537	264.983	159.648	261.477
Library 1	Alpk3_h	ACGGGCCGGTGTGGACGCC	Library 1	Alpk3	116904	271.966	205.849	321.206	284.323	213.396	275.356	670.739	150.901	642.325
Library 1	Rnf4_c	ACGGGCTCTAAAGATTCAC	Library 1	Rnf4	19822	240.095	199.482	312.008	237.623	241.291	212.182	2985.2	931.647	125.054
Library 1	Hrh3_a	ACGGGCTGATGAACGCGTC	Library 1	Hrh3	99296	293.922	189.579	344.553	261.66	186.199	271.236	333.299	100.6	200.845
Library 1	Avpr1a_c	ACGGGCTGGAGTTGCCCGC	Library 1	Avpr1a	54140	292.506	265.269	307.763	326.217	280.344	341.964	927.441	1270.63	134.528
Library 1	Kcnh8_b	ACGGGTGGCAATAGTGTCC	Library 1	Kcnh8	211468	266.3	198.068	305.641	297.372	315.213	375.611	614.844	419.897	206.529
Library 1	Gpr68_c	ACGGTCACATAGACCACTG	Library 1	Gpr68	238377	383.869	300.638	420.256	311.108	294.292	362.564	231.86	190.266	180.003
Library 1	Fbxl16_g	ACGGTCTGGTGAAGCTGCC	Library 1	Fbxl16	214931	293.214	218.582	365.071	247.925	217.58	254.069	182.176	144.34	174.318
Library 1	Mark1_b	ACGGTGAACGAGCGGGACA	Library 1	Mark1	226778	305.962	265.976	384.881	313.855	276.16	407.198	358.141	4002.14	267.162
Library 1	Brap_a	ACGGTGAGGACACACAGCA	Library 1	Brap	72399	342.791	310.542	428.038	60.436	70.435	67.294	409.896	308.362	443.375
Library 1	Acp2_d	ACGGTGATGCCACCCATAC	Library 1	Acp2	11432	418.573	338.13	545.483	425.112	345.897	425.051	244.281	212.136	360.005
Library 1	Cbl_e	ACGGTGGACAAGAAGATGG	Library 1	Cbl	12402	226.639	205.141	282.293	107.823	52.303	83.774	221.509	192.453	70.106
Library 1	Fbxo34_d	ACGGTGGGTTTCATGTAGC	Library 1	Fbxo34	78938	251.427	218.582	284.416	278.829	387.042	276.73	3920.92	96.226	102.317
Library 1	Glp1r_e	ACGGTGTCCCTCTCAGAGA	Library 1	Glp1r	14652	286.131	240.511	415.303	313.168	292.199	253.383	422.317	656.089	198.95
Library 1	Dmbx1_g	ACGTAAGCGCATGCACTGA	Library 1	Dmbx1	140477	320.835	288.613	423.793	329.65	341.713	420.931	254.632	393.654	189.476
Library 1	Ulk3_h	ACGTACGCCACGGTGTACA	Library 1	Ulk3	71742	429.905	296.394	418.133	346.133	323.581	427.798	635.546	2001.07	873.486
Library 1	Mak_b	ACGTATGGGAGTGTACTGA	Library 1	Mak	17152	242.928	255.366	284.416	235.563	260.818	267.803	215.299	310.549	583.587
Library 1	Rnf149_h	ACGTATTCGATGCTCACCA	Library 1	Rnf149	67702	262.051	268.806	315.546	290.504	214.094	284.283	362.282	393.654	166.739
Library 1	Dusp16_f	ACGTATTGTATTCCACAAA	Library 1	Dusp16	70686	108.362	126.622	173.338	128.426	174.343	130.468	256.702	115.909	123.16
Library 1	Dlgap5_g	ACGTCAACATTCCACTGGA	Library 1	Dlgap5	218977	267.009	232.022	324.743	271.962	267.094	226.602	9696.73	295.24	2237.72
Library 1	Csrp2bp_f	ACGTCAAGGTTATTTCCGG	Library 1	Csrp2bp	228714	189.102	188.164	255.408	191.609	142.962	165.488	443.019	433.019	191.371
Library 1	Bdkrb2_c	ACGTCACCACACAAGTCCT	Library 1	Bdkrb2	12062	429.197	375.621	491.713	392.147	348.687	455.951	258.773	454.889	270.951
Library 1	Map4k4_h	ACGTCCATAACCTTGATGG	Library 1	Map4k4	26921	225.222	271.636	266.728	235.563	283.134	359.817	256.702	964.451	1076.23
Library 1	Pald1_d	ACGTCCTTGGAGGGCCTGC	Library 1	X99384	27355	317.294	368.547	391.956	349.567	188.291	410.631	618.984	317.11	274.741
Library 1	Etnk1_b	ACGTCGAGCTTCGGCACCT	Library 1	Etnk1	75320	316.586	309.127	374.268	334.458	267.791	323.423	2962.43	5705.79	288.004
Library 1	Camk2n1_d	ACGTCGCCGCCGTCGCCGT	Library 1	Camk2n1	66259	235.846	211.508	314.838	325.53	225.949	324.11	211.158	273.371	687.799
Library 1	Taf3_g	ACGTCGGTGAGGAGGTGGC	Library 1	Taf3	209361	279.757	275.88	325.451	51.508	46.724	62.487	111.79	45.926	128.844
Library 1	F2rl2_f	ACGTGAATAATGCTACCAT	Library 1	F2rl2	14064	304.546	283.661	428.038	295.999	347.989	346.084	200.808	2886.79	193.266
Library 1	Hk3_h	ACGTGAGGTCCACACCACA	Library 1	Hk3	212032	299.588	258.195	427.331	370.17	316.607	418.871	1045.44	408.962	153.476
Library 1	Yap1_h	ACGTGCACGACCTGGTGGC	Control	Yap1	22601	151.565	138.647	171.923	109.197	53	130.468	89.018	236.192	123.16
Library 1	Lrrc29_e	ACGTGCACTGACTTCCCTC	Library 1	Lrrc29	234684	244.345	203.727	319.791	261.66	182.712	287.716	219.439	325.858	255.793
Library 1	N4bp2_g	ACGTGCCATCCCGAAGGCG	Library 1	N4bp2	333789	246.47	290.028	374.976	288.444	267.791	403.078	666.598	481.132	87.159
Library 1	Tbxa2r_d	ACGTGCCATCGCGTCGCCA	Library 1	Tbxa2r	21390	368.288	340.959	467.658	392.833	304.055	420.244	1302.14	844.168	1004.23
Library 1	Mapk13_f	ACGTGCGCGGGCGCCAGGT	Library 1	Mapk13	26415	281.882	273.758	368.608	163.452	161.093	271.236	2649.83	209.949	295.583
Library 1	Arel1_a	ACGTGCGGCAAGCTCAAAG	Library 1	1110018G07Rik	68497	342.791	307.005	373.561	311.794	202.238	319.303	546.528	118.096	339.163
Library 1	Tgfbr2_f	ACGTGCGGCGGGATCGTGC	Library 1	Tgfbr2	21813	261.343	268.806	268.143	167.572	109.488	153.815	97.299	120.283	189.476
Library 1	Traip_c	ACGTGGCTGCCATCCACTG	Library 1	Traip	22036	251.427	253.951	293.613	131.173	196.659	156.562	161.474	43.739	136.423
Library 1	Oprm1_c	ACGTGGGACAAGTTGAGCC	Library 1	Oprm1	18390	408.658	381.28	512.938	417.557	407.266	418.871	291.896	220.883	140.212
Library 1	Hoxd1_a	ACGTGTCGTGCGCCGCGGG	Library 1	Hoxd1	15429	331.459	354.4	316.253	324.843	183.409	449.771	1144.81	1502.44	189.476
Library 1	Smyd5_a	ACGTGTTCTCCTTCTGCGT	Library 1	Smyd5	232187	273.383	289.32	338.186	235.563	282.436	309.003	426.457	548.928	405.479
Library 1	Copb1_a	ACGTTAATTAACGTGCCAA	Control	Copb1	70349	181.311	176.139	228.523	17.856	56.487	45.32	95.228	37.178	81.475
Library 1	Dgkh_e	ACGTTACAGAAGGTGGGCC	Library 1	Dgkh	380921	276.924	279.417	307.056	272.648	248.265	363.25	227.72	190.266	555.166
Library 1	Cdk11b_a	ACGTTAGATGAAATTCTCC	Library 1	Cdk11b	12537	144.482	132.988	170.508	122.932	152.027	141.455	95.228	170.583	79.58
Library 1	Npsr1_f	ACGTTCACTGAAGCACTGG	Library 1	Npsr1	319239	276.216	211.508	309.886	265.094	258.028	373.551	157.334	166.209	606.324
Library 1	Asb12_g	ACGTTCCTGGTGTAGAAGG	Library 1	Asb12	70392	321.544	288.613	386.296	302.179	291.502	372.177	403.685	284.305	462.322
Library 1	Abl2_d	ACGTTGAAGCCGGCGTCTG	Library 1	Abl2	11352	286.131	217.167	396.908	324.843	324.976	301.45	852.915	240.566	155.371
Library 1	Lrrk2_f	ACGTTGCTTCAGCTCCTGG	Library 1	Lrrk2	66725	227.347	195.945	278.755	249.985	255.936	289.776	434.738	301.801	138.318
Library 1	Hoxc12_h	ACGTTGTCGCGGCGTGGGT	Library 1	Hoxc12	15421	236.554	287.905	411.766	315.915	225.949	268.489	314.668	387.093	540.008
Library 1	Gpr101_b	ACTAATAGGCATCTTGGAG	Library 1	Gpr101	245424	236.554	174.724	279.463	224.574	306.844	252.696	1006.11	244.94	477.48
Library 1	Cbll1_b	ACTAATAGTTCTGGATCCT	Library 1	Cbll1	104836	268.425	218.582	300.688	270.588	359.845	291.15	107.649	264.623	157.265
Library 1	Cdkl5_g	ACTAATCAAAGCTATCCAC	Library 1	Cdkl5	382253	341.375	307.005	384.173	337.205	412.845	338.53	2051.55	1006	407.374
Library 1	Rnf111_c	ACTACACAGGAGAGTCTGA	Library 1	Rnf111	93836	286.84	234.852	280.17	249.985	311.726	266.429	167.685	839.794	147.792
Library 1	Glp2r_e	ACTACAGGATCTCTCCTTG	Library 1	Glp2r	93896	175.645	178.968	253.993	223.888	241.291	198.449	271.194	214.323	170.529
Library 1	Ube3a_a	ACTACCATCAGTTAACTGA	Library 1	Ube3a	22215	304.546	261.025	368.608	291.878	398.2	336.47	418.177	354.288	553.271
Library 1	Gpr22_a	ACTACCATGGTGAGCCCAA	Library 1	Gpr22	73010	357.664	320.445	435.821	414.81	352.871	402.391	592.072	1200.64	384.637
Library 1	Smarcb1_f	ACTACCTGCGTATGTTCCG	Library 1	Smarcb1	20587	140.941	141.477	205.883	101.642	184.804	161.368	498.914	203.388	238.74
Library 1	Hoxd9_b	ACTACGTGGACTCGCTCAT	Library 1	Hoxd9	15438	235.138	145.014	270.973	186.802	174.343	221.796	169.755	155.274	117.475
Library 1	Dpf2_e	ACTACGTTCAGCACAGAGG	Library 1	Dpf2	19708	284.007	303.468	390.541	293.938	371.003	300.076	240.141	229.631	96.633
Library 1	Hrh1_f	ACTACTTAGAACCACCACC	Library 1	Hrh1	15465	381.036	403.209	567.416	434.04	426.792	468.998	300.176	909.777	566.534
Library 1	Mta2_h	ACTAGAAATATCCCTTCGC	Library 1	Mta2	23942	177.77	182.505	288.661	80.352	92.751	98.194	2467.66	159.648	142.107
Library 1	Csnk1a1_h	ACTAGAATCCCAGAAGGCC	Library 1	Csnk1a1	93687	203.267	194.531	208.713	86.533	124.132	86.521	194.597	74.357	308.846
Library 1	Pkn2_f	ACTAGCAACAATAGACTGA	Library 1	Pkn2	109333	242.22	205.141	292.906	129.8	135.988	166.175	279.474	551.115	187.582
Library 1	Setd5_e	ACTAGCCTCCACAGATTCA	Library 1	Setd5	72895	388.827	381.987	544.776	360.555	455.385	374.237	517.545	266.81	450.954
Library 1	Pdik1l_f	ACTAGCTCTTCGAGAGTTC	Library 1	Pdik1l	230809	218.848	190.286	293.613	199.851	265.002	298.016	207.018	835.42	178.108
Library 1	Ilk_e	ACTAGCTGCCAGGTGCAGG	Library 1	Ilk	16202	215.307	201.605	275.218	130.487	78.803	131.841	163.544	129.031	217.898
Library 1	Ppp2r1b_d	ACTATAGCTCTAGCACTCG	Library 1	Ppp2r1b	73699	290.381	258.903	334.648	326.217	321.489	326.17	157.334	98.413	492.638
Library 1	Pmvk_f	ACTCAAGGAGGAGTATGCT	Library 1	Pmvk	68603	263.468	241.925	273.095	165.512	171.554	225.229	525.826	135.592	142.107
Library 1	Pik3cb_b	ACTCACAGATTGCATCCGA	Library 1	Pik3cb	74769	304.546	280.832	358.703	267.841	291.502	310.377	542.388	953.517	288.004
Library 1	Ptk2_d	ACTCACCTGGGTACTGGCA	Library 1	Ptk2	14083	80.032	90.545	112.493	107.136	132.501	89.268	109.72	72.17	282.32
Library 1	Padi4_d	ACTCACGCCGTGTGTGTGG	Library 1	Padi4	18602	298.172	274.465	448.556	378.411	235.712	353.637	194.597	649.528	407.374
Library 1	Ptprd_h	ACTCAGAATACAGCCCTTA	Library 1	Ptprd	19266	162.897	133.696	167.678	143.535	180.62	200.509	136.632	161.835	187.582
Library 1	Ctdsp1_a	ACTCAGATCAGCAAGGAGG	Library 1	Ctdsp1	227292	258.51	247.584	334.648	186.802	200.844	194.329	432.668	183.705	538.113
Library 1	Sh3rf1_h	ACTCAGATGTCCCGAATGC	Library 1	Sh3rf1	59009	233.013	196.653	272.388	252.732	225.252	278.103	521.686	244.94	1098.96
Library 1	Gprc5d_d	ACTCCAGAACAATGGCCCA	Library 1	Gprc5d	93746	322.96	325.397	417.426	380.471	311.029	350.204	1030.95	778.559	208.424
Library 1	Prmt7_e	ACTCCAGGGATCCCGTGGT	Library 1	Prmt7	214572	303.838	394.72	449.971	294.625	298.476	359.817	598.282	457.076	858.328
Library 1	Nuf2_f	ACTCCATACACTAACTGTA	Control	Nuf2	66977	305.962	241.925	304.933	26.784	17.434	39.827	10.351	15.309	53.053
Library 1	Pik3r1_h	ACTCCGAGACACTGCTGAT	Library 1	Pik3r1	18708	288.964	333.885	422.378	377.724	371.003	389.344	4310.12	323.671	322.11
Library 1	Epha7_e	ACTCCGATAAGAACATACC	Library 1	Epha7	13841	208.224	205.141	251.87	213.586	195.265	238.276	3357.83	177.144	155.371
Library 1	Gpr85_f	ACTCCTATTATGAAACCCA	Library 1	Gpr85	64450	270.55	252.536	336.771	252.045	294.292	313.123	494.773	275.558	293.688
Library 1	Rnf180_d	ACTCCTCTTGAGACTCAAG	Library 1	Rnf180	71816	280.465	283.661	400.446	298.746	344.502	338.53	1732.74	667.024	132.633
Library 1	Hrc_f	ACTCCTGGGTCACCACTGG	Library 1	Hrc	15464	390.952	299.224	451.386	379.098	426.792	365.31	443.019	268.997	246.319
Library 1	Ttc3_e	ACTCGAACATAATCGTCAG	Library 1	Ttc3	22129	233.721	239.096	292.198	230.755	225.949	295.27	705.932	328.045	138.318
Library 1	Hoxa7_f	ACTCGCAGAGAAGCGGCTA	Library 1	Hoxa7	15404	274.799	260.317	338.186	203.971	241.291	252.696	395.405	474.571	1595.39
Library 1	Uba5_d	ACTCGCCCGGGAGAGAACC	Library 1	Uba5	66663	235.846	241.925	287.246	168.259	182.014	184.029	320.878	279.931	1502.55
Library 1	Fbxo11_b	ACTCGCCTGGGTCTCCGGT	Library 1	Fbxo11	225055	287.548	231.315	345.261	331.711	317.305	351.577	364.352	1469.64	90.949
Library 1	Pfkm_g	ACTCGGACCACAGCCCTGA	Library 1	Pfkm	18642	271.966	230.607	356.581	291.191	306.147	340.59	186.316	273.371	306.952
Library 1	Gnrhr_e	ACTCGGATCTTTCCAGATA	Library 1	Gnrhr	14715	167.146	161.991	241.965	173.066	200.844	201.195	76.597	579.546	62.527
Library 1	Kat7_b	ACTCGGGCAGATCGGCGCG	Library 1	Myst2	217127	296.755	272.343	418.841	369.483	248.962	473.805	422.317	148.714	166.739
Library 1	Rnf169_a	ACTCGGGCTTCTTCCGCTG	Library 1	Rnf169	108937	252.844	241.925	345.261	226.635	310.331	223.856	602.423	435.206	151.581
Library 1	Hcrtr1_d	ACTCGTCCTCATAGTCTGG	Library 1	Hcrtr1	230777	271.966	206.556	308.471	227.321	304.752	305.57	178.036	332.419	161.055
Library 1	Kdm5a_g	ACTCTAGGAGTGAAACGGA	Library 1	Kdm5a	214899	242.928	212.215	280.17	233.502	306.147	292.523	149.053	468.01	132.633
Library 1	Ptpn2_c	ACTCTATGAGGATAGTCAT	Library 1	Ptpn2	19255	217.432	180.383	251.87	210.839	320.094	258.189	207.018	238.379	145.897
Library 1	Ephb3_f	ACTCTCATGGACACGAAAT	Library 1	Ephb3	13845	310.212	313.371	382.758	291.191	419.819	427.798	149.053	441.767	4181.74
Library 1	Pik3r4_b	ACTCTCTACAGACAGGATC	Library 1	Pik3r4	75669	293.922	261.025	351.628	171.006	188.291	173.728	161.474	395.841	308.846
Library 1	Fastk_a	ACTCTCTCAGCTGGTCTTG	Library 1	Fastk	66587	322.252	299.224	345.968	302.179	283.134	243.083	310.527	417.71	342.952
Library 1	Cxcr4_b	ACTCTGAAGAAGTGGGTTC	Library 1	Cxcr4	12767	251.427	236.974	327.573	308.36	223.857	330.977	244.281	118.096	579.798
Library 1	Mpp3_h	ACTCTGCCTCTCATAATAG	Library 1	Mpp3	13384	205.391	203.019	277.34	217.02	242.686	256.816	227.72	634.22	159.16
Library 1	Rbbp5_a	ACTCTGGACTGCATCAGCA	Library 1	Rbbp5	213464	332.167	254.658	389.126	224.574	206.423	223.856	283.615	218.696	212.213
Library 1	Uhrf1_d	ACTCTGGCGCACGAGCAGC	Library 1	Uhrf1	18140	317.294	305.59	417.426	333.084	214.094	366.684	221.509	358.662	778.748
Library 1	Gpr34_d	ACTCTGTTATATTCCTCGT	Library 1	Gpr34	23890	262.051	196.653	316.961	265.094	323.581	284.283	364.352	146.527	373.268
Library 1	Fbxw7_l	ACTCTTGAAGGCCTGTGGG	Control	Fbxw7	50754	275.508	302.053	355.873	334.458	311.726	367.371	647.967	382.719	325.899
Library 1	Ccnf_e	ACTCTTTCATATCCTGAAA	Library 1	Ccnf	12449	127.484	141.477	185.365	111.944	180.62	136.648	631.405	279.931	30.316
Library 1	Rb1_k	ACTGAAATAAATTCTATGT	Control	Rb1	19645	120.402	116.011	123.105	138.728	153.422	152.442	74.527	341.166	1011.8
Library 1	Npsr1_g	ACTGAAGCACTGGTGGCTG	Library 1	Npsr1	319239	321.544	257.488	403.983	315.228	285.226	410.631	264.983	369.597	513.481
Library 1	Ppil2_g	ACTGACAACACCCATATTG	Library 1	Ppil2	66053	274.799	254.658	290.783	41.206	57.185	38.454	1453.27	1040.99	850.749
Library 1	Asb4_f	ACTGACAGATGCAGGCCTG	Library 1	Asb4	65255	135.983	97.619	183.243	116.064	93.448	120.855	196.667	124.657	140.212
Library 1	Eef2_b	ACTGACATGTTCCGGATGT	Control	Eef2	13629	157.231	154.21	210.128	12.362	29.29	17.167	33.123	10.935	13.263
Library 1	Rnf168_c	ACTGACATTCGGCTAAGGA	Library 1	Rnf168	70238	289.673	226.363	377.806	228.695	170.159	227.976	269.124	214.323	155.371
Library 1	Adora3_b	ACTGACCACGGAACGGAAG	Library 1	Adora3	11542	354.123	372.084	413.888	410.689	433.069	432.605	664.528	4817.88	305.057
Library 1	Eya2_h	ACTGACCAGGAGGGACACG	Library 1	Eya2	14049	293.922	238.388	372.146	190.922	171.554	213.556	248.422	220.883	238.74
Library 1	Calcr_g	ACTGACTCCGGCCTTGATC	Library 1	Calcr	12311	223.806	241.218	335.356	224.574	265.002	274.67	238.071	133.405	416.848
Library 1	Chek2_h	ACTGAGAAGGAGTGCCTTG	Library 1	Chek2	50883	363.33	334.593	479.686	371.543	382.858	481.358	888.108	579.546	204.634
Library 1	Rrh_b	ACTGAGCACAGCGTCATAG	Library 1	Rrh	20132	286.131	310.542	373.561	370.17	400.292	439.471	681.09	5119.68	288.004
Library 1	Dusp1_g	ACTGAGCCCGCGATGTGGC	Library 1	Dusp1	19252	228.763	229.192	292.198	285.697	276.857	330.29	496.844	179.331	212.213
Library 1	Irak2_e	ACTGAGCGTGTCGATATTG	Library 1	Irak2	108960	240.804	210.093	306.348	290.504	363.332	310.377	407.826	446.141	108.002
Library 1	Chrm2_g	ACTGAGGGATCCAGCCACA	Library 1	Chrm2	243764	239.387	221.411	256.823	199.851	172.949	234.156	238.071	161.835	159.16
Library 1	Gpr132_b	ACTGAGGTGCTCTGAAGAA	Library 1	Gpr132	56696	252.844	231.315	334.648	262.347	288.713	285.656	289.825	297.427	136.423
Library 1	Tacr3_d	ACTGAGTGGCTTGCGCTCC	Library 1	Tacr3	21338	310.212	275.88	441.481	383.905	335.437	423.678	248.422	570.798	259.583
Library 1	Chd8_c	ACTGATGACAGCTTTAATC	Library 1	Chd8	67772	149.44	178.261	280.17	180.621	275.462	238.276	722.493	100.6	140.212
Library 1	Ikbke_c	ACTGATGACCTGCTAGGGC	Library 1	Ikbke	56489	250.011	271.636	297.151	300.119	211.304	283.596	271.194	2735.89	187.582
Library 1	Calcrl_f	ACTGCAATAGGACCTGGGA	Library 1	Calcrl	54598	303.838	270.221	370.023	258.913	384.95	299.39	264.983	172.77	439.585
Library 1	Ephb1_g	ACTGCAGAGTTGGGATGGA	Library 1	Ephb1	270190	256.385	225.656	307.763	283.637	182.712	296.643	260.843	2191.34	98.528
Library 1	Traf6_f	ACTGCAGCGCTGCAGGAGG	Library 1	Traf6	22034	356.248	316.201	525.673	262.347	290.107	263.683	175.965	179.331	233.056
Library 1	Riok2_c	ACTGCAGGGAACAATCTCA	Library 1	Riok2	67045	274.091	261.732	326.158	79.666	51.606	67.981	122.141	98.413	189.476
Library 1	Arx_e	ACTGCATCGACAGCATCCT	Library 1	Arx	11878	509.229	434.334	628.969	550.104	550.228	619.38	447.159	632.033	771.169
Library 1	Styk1_b	ACTGCATTCCAACAACACC	Library 1	Styk1	243659	347.749	355.107	527.088	417.557	440.043	475.178	2268.92	258.062	630.956
Library 1	Ntrk2_h	ACTGCATTTGCAGGACGTC	Library 1	Ntrk2	18212	310.92	282.246	350.213	338.578	339.621	421.618	244.281	229.631	339.163
Library 1	Pdzrn4_e	ACTGCCAAGGAGCCCATAG	Library 1	Pdzrn4	239618	339.958	298.516	411.058	342.012	339.621	387.284	710.072	347.727	168.634
Library 1	Ube2e3_b	ACTGCCACTGCTGGTGCTA	Library 1	Ube2e3	22193	320.127	244.755	405.398	254.105	224.554	363.25	546.528	174.957	117.475
Library 1	Gpr55_d	ACTGCCAGCTGCAAGGTTC	Library 1	Gpr55	227326	288.256	263.854	307.056	282.95	288.015	382.477	194.597	207.762	341.057
Library 1	Dusp12_d	ACTGCCAGTCCCGCCAGCT	Library 1	Dusp12	80915	356.956	341.667	505.156	328.964	335.437	416.811	556.879	6867.07	1741.29
Library 1	Epha1_h	ACTGCCCAATACAGGAAGG	Library 1	Epha1	13835	339.958	273.05	353.751	254.792	271.278	271.923	252.562	234.005	68.211
Library 1	Ulk3_d	ACTGCCCAGGCGCTCGGTA	Library 1	Ulk3	71742	346.332	314.079	448.556	356.434	254.541	401.704	517.545	185.892	1815.18
Library 1	Cdc42bpa_b	ACTGCCCATTGGTCTGAGC	Library 1	Cdc42bpa	226751	202.558	194.531	244.088	234.189	156.909	247.203	254.632	54.674	250.109
Library 1	Csnk1e_b	ACTGCCGATCTTTCGGCCC	Library 1	Csnk1e	27373	356.956	299.224	437.943	366.049	320.094	384.537	244.281	262.436	204.634
Library 1	Npy5r_f	ACTGCCTTTCCAGTCTGGG	Library 1	Npy5r	18168	204.683	237.681	365.071	280.203	323.581	337.844	267.053	656.089	303.162
Library 1	Ing1_g	ACTGCCTTTCGACCTGCAG	Library 1	Ing1	26356	362.622	365.718	462.706	396.267	372.397	490.285	238.071	137.779	5665.34
Library 1	Hltf_a	ACTGCGAATACTTCCAAAC	Library 1	Hltf	20585	271.966	205.849	344.553	271.962	412.845	287.716	1579.55	203.388	257.688
Library 1	Mcl1_d	ACTGCGGCGGCGCCAGCCT	Control	17210	17210	400.159	322.567	413.181	414.123	388.437	513.632	1693.41	365.223	280.425
Library 1	Fbxo31_b	ACTGCGGCGGCGGACAGTG	Library 1	Fbxo31	76454	295.339	276.587	352.336	304.24	291.502	346.77	813.581	1334.05	409.269
Library 1	Ccr8_f	ACTGCGTCTTGTTTGTGCT	Library 1	Ccr8	12776	186.269	174.017	249.748	225.948	214.094	208.062	111.79	1725.52	51.159
Library 1	Dcun1d2_e	ACTGCTCTTCATAGACTCT	Library 1	Dcun1d2	102323	232.305	256.073	312.008	202.598	238.502	251.323	1854.88	251.501	56.843
Library 1	Npy5r_a	ACTGCTGCCAGTCAGAACA	Library 1	Npy5r	18168	227.347	268.099	321.206	334.458	300.568	328.23	1393.23	1992.33	270.951
Library 1	Uty_b	ACTGCTGCCCTAGGTAATG	Library 1	Uty	22290	223.806	181.09	330.403	276.082	283.831	378.357	859.125	126.844	113.686
Library 1	Uhmk1_c	ACTGCTTGAGGGCGCCGGG	Library 1	Uhmk1	16589	304.546	287.905	409.643	281.576	209.909	332.35	447.159	737.007	174.318
Library 1	Tacr3_a	ACTGGACGGACGGGACGGC	Library 1	Tacr3	21338	198.309	164.113	206.59	230.755	153.422	271.236	604.493	2751.2	81.475
Library 1	Hrc_d	ACTGGAGGGACCAGCAGGA	Library 1	Hrc	15464	267.717	246.17	356.581	175.814	136.685	212.869	534.107	1073.8	168.634
Library 1	Trim13_e	ACTGGAGTCAACAGTCTGC	Library 1	Trim13	66597	246.47	232.022	350.921	241.057	206.423	256.816	310.527	7085.77	430.111
Library 1	Pik3cb_h	ACTGGATATAAATCCCGGT	Library 1	Pik3cb	74769	174.229	162.698	287.246	206.031	269.186	207.376	128.351	164.022	202.74
Library 1	Ptpn2_a	ACTGGATGCTCAGTGTCGC	Library 1	Ptpn2	19255	154.398	148.551	212.25	207.405	156.909	181.969	4161.06	91.853	170.529
Library 1	Ube2d1_e	ACTGGCAAGCAACCATCAT	Library 1	Ube2d1	216080	463.193	386.939	566.709	427.172	461.661	412.004	1101.34	12684.4	242.53
Library 1	Tacr3_h	ACTGGCAAGCCCAGCGCGG	Library 1	Tacr3	21338	281.882	248.999	377.098	252.045	207.817	253.383	242.211	190.266	384.637
Library 1	Ube2d2b_d	ACTGGCAAGCTACAATCAT	Library 1	1700013N18Rik	73318	444.07	388.354	678.494	457.39	516.056	426.424	1440.85	341.166	630.956
Library 1	Atr_c	ACTGGCAGAGAATCTGTCT	Library 1	Atr	245000	139.524	178.261	188.903	45.327	32.777	50.127	78.667	41.552	28.421
Library 1	Frk_g	ACTGGCCATGGCTTCTCTC	Library 1	Frk	14302	307.379	253.244	357.288	337.205	269.186	359.817	318.808	1248.76	299.373
Library 1	Drd1a_c	ACTGGCCTGCCAGTGGAGA	Library 1	Drd1a	13488	216.015	241.218	266.728	258.226	281.739	314.497	215.299	214.323	252.004
Library 1	Ccr9_g	ACTGGCTTGTGTTCATTGT	Library 1	Ccr9	12769	291.797	251.829	355.166	331.711	322.186	316.557	335.369	181.518	428.217
Library 1	Sirt5_a	ACTGGGAAATGAATCGGCC	Library 1	Sirt5	68346	219.556	201.605	278.755	232.129	301.265	283.596	875.687	118.096	181.897
Library 1	Cdkn1c_a	ACTGGGAAGGTATCGCTGG	Library 1	Cdkn1c	12577	346.332	324.689	452.801	346.133	330.555	396.211	349.861	4168.35	144.002
Library 1	Hipk2_f	ACTGGGACATGACTGGGTA	Library 1	Hipk2	15258	359.789	294.272	408.936	401.075	481.188	378.357	1211.06	2810.25	303.162
Library 1	Glyr1_a	ACTGGGCCGGTATCCTCCC	Library 1	Glyr1	74022	274.799	350.155	428.038	416.87	475.609	441.531	1399.44	367.41	242.53
Library 1	Ret_b	ACTGGGCCTCTATTTCTCA	Library 1	Ret	19713	221.681	242.633	314.131	278.829	387.74	341.964	534.107	382.719	229.266
Library 1	Slk_c	ACTGGGCGACGGAGCCTTC	Library 1	Slk	20874	301.713	256.78	377.806	311.108	287.318	321.363	1188.28	247.127	352.426
Library 1	Fbxo36_d	ACTGGTAATAGTCTTTGCT	Library 1	Fbxo36	66153	163.605	126.622	193.148	217.02	131.804	213.556	275.334	172.77	58.738
Library 1	Bmpr1a_c	ACTGGTATGAAATCAGACT	Library 1	Bmpr1a	12166	201.142	218.582	266.02	157.957	205.028	216.302	227.72	124.657	828.012
Library 1	Adrb3_c	ACTGGTGTTGGCTGCACTG	Library 1	Adrb3	11556	427.072	342.374	406.813	426.485	313.121	460.758	656.247	400.215	267.162
Library 1	Wee1_d	ACTGTAAGCGGCTCCTACG	Control	Wee1	22390	225.93	219.997	324.036	211.526	191.778	219.736	774.248	209.949	208.424
Library 1	Wnk3_e	ACTGTAGAAGCGAGAATAA	Library 1	Wnk3-ps	279561	132.442	118.133	195.27	144.909	172.251	186.089	47.614	183.705	100.422
Library 1	Prokr2_b	ACTGTAGTTTAAGGAGACA	Library 1	Prokr2	246313	216.015	199.482	281.586	245.864	332.647	276.043	1293.86	1303.43	197.055
Library 1	Ppm1b_f	ACTGTATGCAATTGAAGGT	Library 1	Ppm1b	19043	195.476	179.676	314.838	241.057	294.989	311.75	196.667	76.544	157.265
Library 1	Ehmt2_h	ACTGTCACCGTCGGCGATG	Library 1	Ehmt2	110147	310.212	332.471	395.493	298.746	305.45	338.53	422.317	266.81	636.64
Library 1	Setd7_d	ACTGTCACCTACTCCTCCA	Library 1	Setd7	73251	408.658	334.593	487.468	346.82	569.754	383.851	1035.09	509.563	661.272
Library 1	Mrgprg_c	ACTGTCAGCCTTGCAGGGC	Library 1	Mrgprg	381974	224.514	212.215	323.328	269.901	254.541	283.596	140.772	102.787	115.581
Library 1	Arrb1_a	ACTGTCTACCTGGGAAAGC	Library 1	Arrb1	109689	281.174	253.951	364.363	276.082	246.173	287.716	300.176	190.266	250.109
Library 1	Dtx3_c	ACTGTCTCCAAGCCTGTGT	Library 1	Dtx3	80904	325.793	235.559	435.821	311.794	251.752	374.924	500.984	597.041	289.899
Library 1	Chrm4_d	ACTGTCTCCAGGTGGTTGT	Library 1	Chrm4	12672	220.265	231.315	299.273	271.275	311.726	267.803	122.141	247.127	162.95
Library 1	Ppp4r1_e	ACTGTGAGAGCGGAGCTGA	Library 1	Ppp4r1	70351	267.009	231.315	285.123	326.217	368.213	313.81	240.141	174.957	242.53
Library 1	Stk33_d	ACTGTGCATCCTCTCAGGC	Library 1	Stk33	117229	290.381	283.661	338.186	246.551	281.739	307.63	2194.39	277.745	2319.19
Library 1	Wsb2_f	ACTGTGGCCAGATTGTGTG	Library 1	Wsb2	59043	348.457	351.57	399.031	431.979	328.463	364.624	395.405	2659.35	443.375
Library 1	Chrm4_g	ACTGTGGTGGGTAACATCC	Library 1	Chrm4	12672	167.854	145.721	199.515	180.621	203.633	229.349	207.018	1036.62	126.949
Library 1	Trpd52l3_h	ACTGTTTCTCCTCAAACCA	Library 1	Trpd52l3	66745	258.51	253.244	342.431	371.543	379.371	307.63	260.843	317.11	4320.06
Library 1	Pon1_g	ACTTAGAGATTCTGCCTAA	Library 1	Pon1	18979	169.271	149.258	211.543	197.103	246.87	241.023	105.579	153.088	106.107
Library 1	Fzd10_h	ACTTAGAGCGCCCTGGAGA	Library 1	Fzd10	93897	213.89	216.46	299.273	203.284	277.555	220.422	211.158	168.396	250.109
Library 1	Apc_e	ACTTAGATAGTAATTTCCC	Control	Apc	11789	131.734	113.181	237.72	221.14	218.975	252.009	175.965	422.084	90.949
Library 1	Zmynd8_f	ACTTAGCGTGATAAACCCG	Library 1	Zmynd8	228880	181.311	181.798	212.25	167.572	110.185	176.475	277.404	2221.96	181.897
Library 1	Tpk1_f	ACTTATATGATCTCACTGA	Library 1	Tpk1	29807	213.182	152.795	264.605	149.716	155.514	175.789	213.229	120.283	176.213
Library 1	Dyrk4_a	ACTTCAATGGATACAAACA	Library 1	Dyrk4	101320	202.558	215.045	256.823	231.442	222.462	246.516	105.579	168.396	183.792
Library 1	Rnf24_a	ACTTCAGGATGCCTAATAT	Library 1	Rnf24	51902	208.224	166.235	294.321	189.549	303.357	249.949	163.544	181.518	413.058
Library 1	Prdm5_a	ACTTCAGGGCGAACCTGTC	Library 1	Prdm5	70779	331.459	311.956	495.251	371.543	288.713	405.824	391.264	1651.16	318.32
Library 1	Gpr141_e	ACTTCATAGTGCTCATTGG	Library 1	Gpr141	353346	260.635	254.658	336.063	269.901	301.963	313.81	318.808	5574.57	166.739
Library 1	Cxcr4_h	ACTTCATCATCTTCTTGAC	Library 1	Cxcr4	12767	262.051	204.434	345.261	266.467	241.989	282.91	236.001	496.441	257.688
Library 1	Plk4_c	ACTTCCAAACCAGTGTGTA	Library 1	Plk4	20873	365.455	316.908	422.378	152.463	103.909	129.781	188.387	356.475	214.108
Library 1	Gpr171_b	ACTTCCAATAATTCCAATG	Library 1	Gpr171	229323	218.14	219.997	292.198	178.561	201.541	181.969	349.861	139.966	327.794
Library 1	Synj2_c	ACTTCCATCAGTTTGCCAA	Library 1	Synj2	20975	280.465	187.457	236.305	288.444	257.331	276.043	987.476	223.07	134.528
Library 1	Meox1_g	ACTTCCCTATCTCAGAAGC	Library 1	Meox1	17285	196.184	193.116	312.716	213.586	304.752	224.542	244.281	135.592	187.582
Library 1	Pkmyt1_d	ACTTCCGACACGCAGAGCC	Library 1	Pkmyt1	268930	320.127	319.738	464.828	244.491	283.831	287.716	347.79	170.583	299.373
Library 1	Akt1_c	ACTTCCTCCTCAAGAACGA	Control	Akt1	11651	288.964	188.164	396.908	212.212	133.896	210.809	155.264	214.323	197.055
Library 1	Synj2_h	ACTTCGGCGTGTTTGCGAA	Library 1	Synj2	20975	230.888	229.192	268.85	266.467	236.41	268.489	171.825	238.379	102.317
Library 1	Dusp23_b	ACTTCTCCTGGGTGCTTCC	Library 1	Dusp23	68440	296.755	287.198	361.533	311.794	348.687	374.924	3964.4	199.014	1210.75
Library 1	Brd8_c	ACTTCTCTCGGATGGACCA	Library 1	Brd8	78656	251.427	237.681	341.016	219.08	192.475	209.436	859.125	334.606	172.423
Library 1	Cxcr5_f	ACTTCTGCTCTACAGTCGA	Library 1	Cxcr5	12145	218.848	239.096	312.716	250.672	243.383	276.73	289.825	155.274	265.267
Library 1	Eed_c	ACTTCTGCTTCTTGGCCGC	Library 1	Eed	13626	235.846	208.678	274.51	245.177	195.265	223.856	207.018	231.818	276.635
Library 1	Trim38_a	ACTTCTTGCTCCATCTGCA	Library 1	Trim38	214158	279.757	217.167	379.928	298.746	236.41	415.438	343.65	262.436	225.477
Library 1	Adrb2_a	ACTTCTTGCTGGCACCCAA	Library 1	Adrb2	11555	271.966	280.832	378.513	298.746	354.266	348.83	188.387	1618.35	240.635
Library 1	Cdkl2_f	ACTTGAAACTCTTTCCAAA	Library 1	Cdkl2	53886	150.856	149.258	196.685	210.152	239.199	229.349	337.44	100.6	100.422
Library 1	Thnsl1_d	ACTTGAGAATATCTATTGA	Library 1	Thnsl1	208967	100.571	114.596	184.658	107.136	170.159	190.209	132.492	104.974	1409.7
Library 1	Mkrn1_f	ACTTGCACACTACGCCGTA	Library 1	Mkrn1	54484	403.7	396.843	539.823	458.763	361.937	401.018	865.336	914.151	363.795
Library 1	Pi4k2a_g	ACTTGCGGAAAGTGAGCTC	Library 1	Pi4k2a	84095	403.7	265.269	496.666	368.11	412.148	458.011	534.107	1708.02	147.792
Library 1	Otx2_g	ACTTGCTGCATCCCTCCGT	Library 1	Otx2	18424	412.199	330.348	522.136	324.156	294.292	460.758	354.001	279.931	280.425
Library 1	Sirt5_e	ACTTGGACGAGCCATGGTG	Library 1	Sirt5	68346	389.535	379.158	516.476	342.699	276.857	336.47	1169.65	520.498	252.004
Library 1	Fbxl14_d	ACTTGGACGTCCGAGACAA	Library 1	Fbxl14	101358	301.713	256.073	359.411	307.674	318.002	290.463	364.352	1441.21	187.582
Library 1	Lrwd1_d	ACTTGGATCCCAATCTCCT	Library 1	Lrwd1	71735	303.838	343.081	407.521	379.098	391.226	352.264	194.597	2213.21	375.163
Library 1	Gpr6_a	ACTTGGGACTCGTTGAGCG	Library 1	Gpr6	140741	289.673	272.343	439.358	381.845	415.635	387.284	420.247	2364.11	128.844
Library 1	Fbxw4_h	ACTTGGGCCAGGCGGCCGA	Library 1	Fbxw4	30838	327.918	333.885	462.706	370.17	281.041	350.89	192.527	1086.92	752.221
Library 1	Magi3_f	ACTTGGGCGCCGAGATCCG	Library 1	Magi3	99470	293.214	265.269	411.766	319.349	301.963	357.07	246.352	164.022	125.054
Library 1	Map2k7_h	ACTTGGGTGAGATGGGCAG	Library 1	Map2k7	26400	400.867	302.053	461.291	171.693	154.12	222.482	1196.57	1178.77	818.538
Library 1	Lancl1_a	ACTTGTTATAATCGGCATA	Library 1	Lancl1	14768	178.478	161.284	261.068	211.526	314.515	269.863	157.334	1712.39	257.688
Library 1	Phf14_e	ACTTGTTCCTCCGTGGTGG	Library 1	Phf14	75725	380.328	339.544	481.101	350.254	352.174	314.497	325.018	330.232	388.426
Library 1	Ptprz1_d	ACTTGTTGAAGAGATTGGC	Library 1	Ptprz1	19283	199.725	224.241	433.698	230.068	303.357	262.996	312.597	325.858	259.583
Library 1	Ak5_d	ACTTGTTTACAGAAAGTCA	Library 1	Ak5	229949	202.558	196.653	317.668	311.108	328.463	281.536	178.036	262.436	193.266
Library 1	NTC_28	ACTTTACATGGCTGTGCTG	Control	NoTarget	no_gid	259.926	242.633	317.668	280.89	442.135	376.297	161.474	142.153	123.16
Library 1	Mysm1_h	ACTTTACTGAATGACTGGC	Library 1	Mysm1	320713	226.639	222.826	283.001	229.382	364.726	300.076	246.352	465.823	312.636
Library 1	Pik3ca_c	ACTTTAGAATGCCTCCGTG	Control	Pik3ca	18706	209.641	246.877	280.878	129.113	114.369	134.588	267.053	1089.11	170.529
Library 1	F2rl2_c	ACTTTCTGACATAGAGGGC	Library 1	F2rl2	14064	120.402	112.474	232.06	164.825	122.04	154.502	76.597	102.787	62.527
Library 1	Birc3_c	ACTTTCTGTGCTTCTCCAT	Library 1	Birc3	11796	344.208	255.366	430.868	306.987	341.016	333.723	1240.04	45.926	54.948
Library 1	Huwe1_b	ACTTTGAGTTTGTCTATTA	Library 1	Huwe1	59026	140.233	178.261	198.808	122.245	151.33	131.841	211.158	673.585	208.424
Library 1	Ptpn1_c	ACTTTGCATGGGAAGTCGC	Library 1	Ptpn1	19246	291.089	244.755	360.826	331.024	283.134	333.037	411.966	1093.48	98.528
Library 1	Sik2_g	ACTTTGCCGTGGTGAAGCT	Library 1	Sik2	235344	300.296	273.758	325.451	379.098	336.134	396.897	331.229	719.511	144.002
Library 1	Ints12_g	ACTTTGCCGTTACTACTGC	Library 1	Ints12	71793	254.26	286.491	341.016	242.43	258.726	357.757	136.632	1102.23	812.853
Library 1	Znrf1_h	ACTTTGGGCACTACCGGAC	Library 1	Znrf1	170737	230.888	232.729	321.206	272.648	262.212	279.476	209.088	632.033	1614.34
Library 1	Ikbkap_d	AGAAACACTGAGGTTTCCC	Library 1	Ikbkap	230233	254.969	187.457	244.795	185.428	163.883	244.456	354.001	37.178	79.58
Library 1	Isl1_e	AGAAACCCTCAGAATATAC	Library 1	Isl1	16392	173.52	170.48	222.863	157.957	248.265	222.482	130.421	80.918	280.425
Library 1	Gpr37_b	AGAAACCTTAAACAGCAGA	Library 1	Gpr37	14763	167.146	177.553	272.388	188.175	239.896	212.869	184.246	244.94	348.636
Library 1	Snrk_c	AGAAACTCACCACGAGCTG	Library 1	Snrk	20623	150.148	120.963	178.998	205.345	258.028	225.916	227.72	135.592	342.952
Library 1	Cct7_g	AGAAACTCCGCAGCCAGCA	Control	Cct7	12468	270.55	209.386	278.755	10.988	7.671	10.3	76.597	69.983	43.58
Library 1	Mapk14_h	AGAAACTGAACGTGGTCGT	Library 1	Mapk14	26416	172.812	148.551	222.155	174.44	176.435	192.955	325.018	96.226	39.79
Library 1	Dlg3_g	AGAAACTGAGTCCCTGGCT	Library 1	Dlg3	53310	220.265	212.923	323.328	240.37	262.91	321.363	561.019	177.144	159.16
Library 1	Rb1_e	AGAAAGAGCTTGGCTAACT	Control	Rb1	19645	231.596	172.602	239.135	282.95	326.371	290.463	227.72	249.314	121.265
Library 1	Gykl1_e	AGAAAGCATGTGAGAAACT	Library 1	Gykl1	14625	216.015	190.994	243.38	278.829	229.436	269.176	246.352	139.966	102.317
Library 1	Golga5_g	AGAAAGCCACGATCCTAGC	Library 1	Golga5	27277	263.468	207.971	351.628	264.407	224.554	292.523	103.509	995.069	125.054
Library 1	Plk4_d	AGAAAGCCATGTACAAAGC	Library 1	Plk4	20873	112.611	125.207	179.705	48.074	101.119	72.101	211.158	4.374	39.79
Library 1	Arel1_b	AGAAAGCTGACTACACGTG	Library 1	1110018G07Rik	68497	190.518	201.605	283.001	239.683	245.475	264.369	86.948	419.897	191.371
Library 1	Npffr2_a	AGAAAGCTGGAATCACATC	Library 1	Npffr2	104443	211.057	254.658	277.34	258.226	313.818	278.79	111.79	548.928	123.16
Library 1	Ak5_f	AGAAAGTCAAGGAGCTAGG	Library 1	Ak5	229949	217.432	151.38	232.06	199.164	239.199	199.135	242.211	194.64	399.795
Library 1	Jak1_d	AGAAAGTCACCTCCACTCC	Library 1	Jak1	16451	276.216	226.363	399.031	274.022	324.976	320.677	233.93	299.614	180.003
Library 1	Whsc1_d	AGAAAGTTGAGCTTTGCTG	Library 1	Whsc1	107823	199.725	163.406	249.748	187.489	192.475	231.409	146.983	356.475	181.897
Library 1	Rb1_g	AGAAAGTTTCATCCGTGGA	Control	Rb1	19645	256.385	203.727	241.258	199.851	240.594	225.916	97.299	192.453	2660.25
Library 1	Cct8_e	AGAAATATACAGGCCTGCA	Control	Cct8	12469	176.353	222.119	253.285	13.049	16.04	19.227	76.597	48.113	39.79
Library 1	Gpr82_f	AGAAATATATACCCATGAA	Library 1	Gpr82	319200	189.81	164.113	242.673	195.73	244.081	287.03	285.685	74.357	225.477
Library 1	Rps6kc1_e	AGAAATCCAGAGGACGTCC	Library 1	Rps6kc1	320119	246.47	222.826	302.103	295.999	336.134	311.063	1008.18	323.671	138.318
Library 1	Herc4_c	AGAAATTGTACTAGAGCCC	Library 1	Herc4	67345	151.565	105.4	166.263	175.127	256.633	143.515	1254.53	675.772	464.217
Library 1	Gpr116_b	AGAACAAATCACAAGAAGC	Library 1	Gpr116	224792	143.774	170.48	179.705	145.596	258.726	175.789	2618.78	32.804	87.159
Library 1	Flt3_d	AGAACAATGGCTCATCAGC	Library 1	Flt3	14255	230.18	255.366	257.53	237.623	250.357	273.296	310.527	290.866	170.529
Library 1	Cct3_a	AGAACACAAAGCGTGAATC	Control	Cct3	12462	147.315	96.912	173.338	35.025	32.079	46.007	146.983	85.292	81.475
Library 1	Taok3_a	AGAACAGATCAGCAATCTC	Library 1	Taok3	330177	298.172	253.244	343.846	292.565	401.687	331.663	275.334	614.537	126.949
Library 1	Trim61_a	AGAACAGCGAGCCTCTGCT	Library 1	Trim61	260296	351.998	312.664	511.523	370.17	332.647	449.771	573.44	1191.9	981.487
Library 1	Cdc25a_b	AGAACAGGCGGCGGCGGTG	Library 1	Cdc25a	12530	229.472	192.409	236.305	154.524	199.449	274.67	2368.29	168.396	138.318
Library 1	Epha7_g	AGAACATACCAGGTGTGCC	Library 1	Epha7	13841	272.675	256.78	338.893	266.467	291.502	354.324	1656.14	177.144	132.633
Library 1	Trim54_b	AGAACATCTCCAGGCAGAT	Library 1	Trim54	58522	177.061	213.63	287.246	195.73	347.989	262.996	182.176	1248.76	274.741
Library 1	Ubr2_c	AGAACATTCCAGCAAACTG	Library 1	Ubr2	224826	205.391	257.488	329.696	214.273	290.107	295.27	132.492	120.283	140.212
Library 1	Uck2_b	AGAACCACCAGCAGCCCAA	Library 1	Uck2	80914	160.064	176.139	205.175	165.512	239.199	203.255	188.387	2012.01	346.742
Library 1	Gpr55_g	AGAACCAGGCCAAGGAGGA	Library 1	Gpr55	227326	554.557	501.535	682.031	648.312	563.478	660.58	927.441	588.293	409.269
Library 1	Smarcb1_g	AGAACCTCGGAACATACGC	Library 1	Smarcb1	20587	175.645	191.701	262.483	179.247	212.001	189.522	256.702	87.479	79.58
Library 1	Gprc5b_g	AGAACGCCAGCACGTCCCG	Library 1	Gprc5b	64297	330.751	280.124	387.003	297.372	329.16	328.917	256.702	258.062	208.424
Library 1	Sirt4_c	AGAACGCGGCCGGCTGAGG	Library 1	Sirt4	75387	255.677	263.147	384.173	255.479	290.805	247.889	184.246	2103.86	238.74
Library 1	Map3k6_b	AGAACGGGCGGGCAGCTGC	Library 1	Map3k6	53608	189.102	253.951	295.028	168.259	148.541	285.656	931.582	268.997	216.003
Library 1	Eya1_c	AGAACGGGTGAGCTGGTCT	Library 1	Eya1	14048	236.554	188.872	290.076	274.022	290.805	308.317	240.141	131.218	183.792
Library 1	Htr2b_b	AGAACGGTTAGTCAGGATC	Library 1	Htr2b	15559	161.48	140.062	220.033	149.029	176.435	163.428	202.878	50.3	293.688
Library 1	Cxcr3_c	AGAAGAAAGGCAAAGTCCG	Library 1	Cxcr3	12766	297.463	248.999	362.948	259.6	299.173	306.943	577.581	109.348	242.53
Library 1	Mapkapk5_a	AGAAGAATATAGTATCAAT	Library 1	Mapkapk5	17165	125.36	149.965	166.263	110.57	151.33	109.181	583.791	72.17	53.053
Library 1	Gpr88_e	AGAAGAATCGTGGGCGGGC	Library 1	Gpr88	64378	156.522	152.088	210.835	186.115	142.264	177.162	391.264	100.6	875.381
Library 1	G2e3_f	AGAAGAATGGTGCTTCAAT	Library 1	G2e3	217558	219.556	210.801	285.831	288.444	338.923	237.589	244.281	177.144	1500.65
Library 1	Taok2_d	AGAAGAGCTCAGCCACATC	Library 1	Taok2	381921	206.808	239.803	284.416	317.288	380.068	256.816	231.86	2167.28	106.107
Library 1	Ash1l_e	AGAAGAGGATCCTCGCAAG	Library 1	Ash1l	192195	228.763	246.877	375.683	248.611	271.976	255.443	184.246	183.705	706.747
Library 1	Gpr142_b	AGAAGATCAGCATGTTGGT	Library 1	Gpr142	217302	191.226	174.724	188.903	182.681	244.778	201.195	132.492	131.218	373.268
Library 1	Prps1l1_c	AGAAGATTACTGAGCGCCT	Library 1	Prps1l1	75456	182.019	174.017	239.843	177.187	228.041	192.955	1509.16	297.427	100.422
Library 1	Wnk1_a	AGAAGCAAAGCGGCACTCC	Library 1	Wnk1	232341	436.28	351.57	494.543	397.641	292.199	346.77	3776.01	2106.05	1214.54
Library 1	Jmjd7_g	AGAAGCAGAGTGGGCTTGG	Library 1	Jmjd7	433466	225.93	211.508	303.518	173.066	212.001	224.542	142.843	855.103	212.213
Library 1	Ppp2r5b_f	AGAAGCCATCCACCTTGTC	Library 1	Ppp2r5b	225849	344.916	294.272	363.656	342.699	290.805	315.183	3964.4	325.858	242.53
Library 1	Nuf2_k	AGAAGCCCTCCATTAAATG	Control	Nuf2	66977	213.182	193.116	314.838	24.037	11.855	20.6	49.684	277.745	3.79
Library 1	Irak1_h	AGAAGCGGCACATAACCCA	Library 1	Irak1	16179	219.556	228.485	327.573	214.96	288.015	273.983	122.141	98.413	786.327
Library 1	Wnk4_h	AGAAGCGGCGCACTCGGCG	Library 1	Wnk4	69847	303.129	298.516	362.241	332.397	274.068	361.877	979.196	704.203	267.162
Library 1	Wee1_g	AGAAGCTCATCTTCTCGCC	Control	Wee1	22390	168.563	176.846	222.863	141.475	191.08	160.682	111.79	144.34	164.844
Library 1	Gpr139_f	AGAAGCTGTAGTAGACCAC	Library 1	Gpr139	209776	132.442	111.059	195.27	85.846	114.369	142.828	155.264	562.05	60.632
Library 1	Pik3cb_d	AGAAGGAAATCGACGGATA	Library 1	Pik3cb	74769	149.44	127.329	159.188	148.343	207.12	162.055	1163.44	164.022	18.948
Library 1	Dusp13_f	AGAAGGACATCGAGGTGTC	Library 1	Dusp13	27389	219.556	173.309	300.688	195.73	271.278	202.569	291.896	612.35	126.949
Library 1	Pex10_d	AGAAGGACGAGTACTACCT	Library 1	Pex10	668173	257.802	179.676	370.023	229.382	203.633	231.409	262.913	706.39	1301.7
Library 1	Celsr3_b	AGAAGGAGCAGTAGTACCG	Library 1	Celsr3	107934	158.647	181.09	207.298	214.273	271.976	227.289	264.983	299.614	282.32
Library 1	Phf12_h	AGAAGGAGTCCCGGAGAAG	Library 1	Phf12	268448	123.943	137.94	186.073	105.763	137.383	138.021	233.93	129.031	30.316
Library 1	Cbx1_f	AGAAGGATATGACAACCTG	Library 1	Cbx1	12412	316.586	260.317	365.071	277.456	343.108	335.784	310.527	133.405	144.002
Library 1	Etnk2_g	AGAAGGCGGTGGCCAGCGC	Library 1	Etnk2	214253	278.341	211.508	336.771	250.672	198.751	237.589	175.965	780.746	157.265
Library 1	Hhex_f	AGAAGGGCGTCGGGTGAGC	Library 1	Hhex	15242	228.763	195.945	304.226	264.407	205.725	228.662	236.001	220.883	195.161
Library 1	Mkrn2_b	AGAAGGGCTACTGCGCCTA	Library 1	Mkrn2	67027	296.047	287.198	341.723	278.829	257.331	356.384	240.141	518.311	295.583
Library 1	Rapsn_h	AGAAGGGCTCTGACCTCGT	Library 1	Rapsn	19400	209.641	150.673	220.033	230.068	229.436	265.056	312.597	249.314	217.898
Library 1	Rnft1_e	AGAAGGTTCCCTTCACCCT	Library 1	Rnft1	76892	332.167	297.101	417.426	271.962	323.581	315.183	484.422	262.436	2173.29
Library 1	Akt3_a	AGAAGGTTGGGTTCAGAAG	Library 1	Akt3	23797	230.888	200.19	374.976	166.885	259.423	231.409	1643.72	833.234	94.738
Library 1	Galk2_h	AGAAGTAGTTGTGCCATAG	Library 1	Galk2	69976	240.804	146.429	266.02	272.648	209.909	248.576	211.158	142.153	200.845
Library 1	Adrbk1_a	AGAAGTATCTGGAGGACCG	Library 1	Adrbk1	110355	136.691	117.426	181.12	179.247	171.554	210.122	126.281	56.861	64.422
Library 1	Rlim_c	AGAAGTCAAATGGATCGCT	Library 1	Rlim	19820	158.647	147.136	234.183	124.306	152.027	173.728	66.246	87.479	92.843
Library 1	Mark3_c	AGAAGTCACCTCCCGCACC	Library 1	Mark3	17169	274.091	263.854	388.418	281.576	315.91	355.01	534.107	227.444	204.634
Library 1	Pik3ca_l	AGAAGTCCAAGACTTTCGA	Control	Pik3ca	18706	234.429	239.803	342.431	127.053	160.396	166.175	2088.81	201.201	361.9
Library 1	Itk_c	AGAAGTCCTTCTCTTCTGT	Library 1	Itk	16428	247.178	195.945	275.218	255.479	230.133	243.769	233.93	111.535	350.531
Library 1	Mast1_e	AGAAGTGCTTGTCAGGATG	Library 1	Mast1	56527	253.552	230.607	379.928	242.43	357.055	328.23	886.038	290.866	864.012
Library 1	Ppp3cb_d	AGAAGTGTTTGATATGGAT	Library 1	Ppp3cb	19056	157.231	152.088	248.333	161.391	142.962	197.075	283.615	153.088	180.003
Library 1	Cxcr5_e	AGAAGTTACTGTCCTGTAG	Library 1	Cxcr5	12145	218.14	158.454	257.53	206.031	161.791	211.496	250.492	240.566	178.108
Library 1	Rnf222_d	AGAAGTTCCGGGATCTGGA	Library 1	Rnf222	320040	191.935	195.945	315.546	226.635	274.068	309.003	238.071	535.806	257.688
Library 1	Uba3_b	AGAAGTTCCTCGAGCGGTC	Library 1	Uba3	22200	188.393	184.627	187.488	129.113	147.146	143.515	74.527	69.983	197.055
Library 1	Calcoco2_a	AGAAGTTCTATGCTCCTAG	Library 1	Calcoco2	76815	212.474	236.266	287.246	219.08	359.845	258.876	178.036	124.657	168.634
Library 1	Gpr35_b	AGAAGTTGTTGACGGAAGC	Library 1	Gpr35	64095	271.966	245.462	297.151	289.818	292.897	361.19	1333.2	85.292	579.798
Library 1	Birc3_h	AGAATACTGGCTATTTCAG	Library 1	Birc3	11796	157.939	183.92	222.863	168.946	191.08	153.815	1478.11	72.17	58.738
Library 1	Gpr88_f	AGAATCGTGGGCGGGCCGG	Library 1	Gpr88	64378	285.423	251.829	432.991	322.096	353.568	359.817	701.791	695.455	361.9
Library 1	Ptpn11_c	AGAATCTCCTGCTGACCAG	Library 1	Ptpn11	19247	272.675	208.678	314.838	68.677	58.579	74.847	836.353	424.271	570.324
Library 1	Socs5_a	AGAATCTCTTCAGCCACGA	Library 1	Socs5	56468	248.594	274.465	343.138	308.36	313.121	337.844	805.301	144.34	113.686
Library 1	Sstr1_h	AGAATGGGACCTTAAGCGA	Library 1	Sstr1	20605	140.233	120.255	207.298	159.331	121.343	138.021	314.668	433.019	45.474
Library 1	Dclk3_f	AGAATGGTCACATGGGCCT	Library 1	Dclk3	245038	342.791	326.104	361.533	350.94	311.029	363.937	380.913	301.801	191.371
Library 1	Chek1_d	AGAATGTAGTGAAATTCTA	Library 1	Chek1	12649	82.865	103.985	108.955	25.411	55.79	20.6	47.614	34.991	17.053
Library 1	Adk_f	AGAATGTTGCTGCTTTGTG	Library 1	Adk	11534	279.757	244.048	335.356	258.913	225.252	330.977	1788.64	192.453	293.688
Library 1	Rps6kc1_g	AGAATTATGGCAAATTCAC	Library 1	Rps6kc1	320119	142.357	127.329	236.305	233.502	182.712	191.582	78.667	174.957	147.792
Library 1	Ube2a_g	AGACAAATCTAACAGTAGG	Library 1	Ube2a	22209	183.436	200.19	258.945	228.695	298.476	236.216	213.229	268.997	265.267
Library 1	P2ry4_g	AGACAACTGCATAGCTCAG	Library 1	P2ry4	57385	286.84	261.732	316.961	309.047	371.003	403.078	223.58	148.714	106.107
Library 1	Trim24_c	AGACAATGCAGAAGCTAAT	Library 1	Trim24	21848	287.548	193.116	268.143	244.491	235.015	272.61	2993.48	196.827	126.949
Library 1	Mtmr9_b	AGACAATGTGGTGCTGCAC	Library 1	Mtmr9	210376	238.679	224.948	315.546	155.21	141.567	210.809	424.387	321.484	318.32
Library 1	Gpr123_e	AGACACAGGAGCATGACCG	Library 1	Gpr123	52389	212.474	208.678	302.811	226.635	240.594	244.456	2633.27	168.396	257.688
Library 1	Mtmr9_h	AGACACAGGGTCCCTTCCA	Library 1	Mtmr9	210376	179.186	154.917	260.36	87.907	83.685	89.268	322.948	284.305	369.479
Library 1	Mylk2_a	AGACACCTAAAGCCGCTGC	Library 1	Mylk2	228785	225.93	224.948	370.023	252.045	267.791	207.376	223.58	205.575	240.635
Library 1	Nudt2_a	AGACACCTTATTCCCAAGA	Library 1	Nudt2	66401	254.969	259.61	304.226	234.876	263.607	234.842	202.878	258.062	246.319
Library 1	Yap1_a	AGACACGGACGGCGGCGCG	Control	Yap1	22601	233.013	164.113	294.321	138.728	115.067	208.749	3262.61	85.292	987.172
Library 1	Nf1_d	AGACACTCCTTGTTGTGCT	Control	Nf1	18015	262.759	244.755	327.573	299.432	271.976	311.063	312.597	264.623	83.37
Library 1	Prdm8_b	AGACACTGTTGGACAGCCT	Library 1	Prdm8	77630	303.129	294.979	454.923	434.04	362.634	432.605	445.089	579.546	128.844
Library 1	Ripk1_f	AGACAGACCTAGACAGCGG	Library 1	Ripk1	19766	191.226	181.09	237.72	87.22	121.343	155.188	29667.8	37432.1	28664
Library 1	Akt3_c	AGACAGATGGCTCATTCAT	Library 1	Akt3	23797	221.681	246.877	290.783	258.226	223.159	279.476	1159.3	205.575	183.792
Library 1	F2r_d	AGACAGCAAGGGACCGCAC	Library 1	F2r	14062	230.18	152.795	283.708	156.584	136.685	149.008	113.86	85.292	132.633
Library 1	Pcgf5_e	AGACAGCAATGATTGTCCA	Library 1	Pcgf5	76073	213.89	142.892	282.293	225.948	248.962	250.636	182.176	227.444	98.528
Library 1	Rnf20_d	AGACAGCTGTTGAAGATTC	Library 1	Rnf20	109331	182.727	170.48	303.518	230.755	160.396	201.882	215.299	124.657	62.527
Library 1	Mink1_c	AGACAGGTCGATGTCGTCC	Library 1	Mink1	50932	232.305	218.582	260.36	239.683	185.501	258.189	409.896	286.492	147.792
Library 1	Oprl1_d	AGACAGGTTCCCTTGAAAG	Library 1	Oprl1	18389	204.683	234.852	326.866	226.635	320.094	276.043	2376.57	433.019	134.528
Library 1	Prickle4_h	AGACAGTGACTCAGGCCGC	Library 1	Prickle4	381104	203.975	195.238	275.925	194.356	238.502	232.096	184.246	146.527	106.107
Library 1	Rnf5_f	AGACATATATTACATTCGA	Library 1	Rnf5	54197	75.782	68.616	107.54	75.545	122.04	89.954	84.877	6.561	144.002
Library 1	Stk4_c	AGACATCAAACACTTCCTC	Library 1	Stk4	58231	389.535	367.132	449.971	287.071	406.569	372.864	455.44	400.215	346.742
Library 1	Ptprj_f	AGACATCATGTAACATTAC	Library 1	Ptprj	19271	167.146	180.383	218.618	214.96	193.172	265.743	93.158	113.722	111.791
Library 1	Tnfrsf25_d	AGACATGCCGCCCTGGCCC	Library 1	Tnfrsf25	85030	209.641	173.309	299.273	193.67	170.856	226.602	93.158	115.909	858.328
Library 1	C3ar1_g	AGACCAAGAATGACCATGG	Library 1	C3ar1	12267	197.601	157.039	241.258	183.368	280.344	241.709	74.527	111.535	72.001
Library 1	Mtnr1a_g	AGACCACGACCGTCCTGGC	Library 1	Mtnr1a	17773	317.294	323.982	388.418	408.629	260.818	449.771	614.844	242.753	352.426
Library 1	Eya4_f	AGACCAGATTTATCCAGCT	Library 1	Eya4	14051	229.472	200.19	331.818	203.284	347.989	289.776	151.123	503.002	134.528
Library 1	Hcar1_d	AGACCAGGATGAGTAGAGG	Library 1	Gpr81	243270	213.89	191.701	285.123	198.477	283.831	297.33	3610.4	172.77	236.845
Library 1	Gpr183_g	AGACCAGGCTGTAATGCAG	Library 1	Gpr183	321019	329.334	303.468	352.336	328.964	430.977	416.124	345.72	159.648	316.425
Library 1	Gm15800_c	AGACCATCTTTCTGCACGA	Library 1	Gm15800	269700	244.345	248.999	314.838	249.985	247.568	262.996	890.178	150.901	181.897
Library 1	Trpm7_g	AGACCATTCTTCTATTGCC	Library 1	Trpm7	58800	219.556	193.116	260.36	222.514	250.357	264.369	335.369	334.606	305.057
Library 1	Dusp15_c	AGACCCGGATCAGCTGGGC	Library 1	Dusp15	252864	184.852	183.92	230.645	190.922	216.186	232.096	238.071	150.901	102.317
Library 1	Ptpn6_d	AGACCCTGCTGAAGGGCCG	Library 1	Ptpn6	15170	191.935	186.749	284.416	201.224	190.383	260.249	515.475	153.088	136.423
Library 1	Prdm4_c	AGACCGAGGAGTGATGTGT	Library 1	Prdm4	72843	252.844	232.022	258.238	237.623	312.423	307.63	246.352	196.827	801.485
Library 1	Kdm5a_b	AGACCGGGCACTCGGGCGG	Library 1	Kdm5a	214899	192.643	202.312	212.25	112.631	103.909	158.622	111.79	113.722	227.372
Library 1	Smyd1_d	AGACCTCTGCCTTTGCCCT	Library 1	Smyd1	12180	285.423	267.391	333.941	230.068	283.134	254.756	401.615	133.405	365.689
Library 1	Uba1_f	AGACGAGAGCCTTTACTCC	Library 1	Uba1	22201	179.186	182.505	213.665	12.362	9.763	17.854	2.07	8.748	0
Library 1	Lphn2_d	AGACGAGAGCTATCCTGTG	Library 1	Lphn2	99633	238.679	204.434	313.423	227.321	233.62	289.09	134.562	218.696	155.371
Library 1	Rnft2_a	AGACGCCACAGTAGCAACA	Library 1	Rnft2	269695	233.721	202.312	316.961	185.428	315.213	261.623	275.334	594.854	1720.44
Library 1	Pvr_d	AGACGCCTGTCGAATTGTA	Library 1	Pvr	52118	130.317	135.818	188.903	186.802	182.712	157.248	236.001	284.305	49.264
Library 1	Ror2_e	AGACGGCCCGGGCGCACAG	Library 1	Ror2	26564	271.966	234.852	299.273	235.563	223.159	274.67	264.983	282.118	864.012
Library 1	Hoxc13_b	AGACGTACATAAGGCTCTC	Library 1	Hoxc13	15422	185.56	168.357	205.175	164.825	181.317	201.195	209.088	168.396	49.264
Library 1	Rlim_g	AGACTACAACAAATTAAAG	Library 1	Rlim	19820	119.694	145.014	155.65	175.127	166.672	141.455	57.965	441.767	66.317
Library 1	Cct8_g	AGACTACTCGCACAGCGTA	Control	Cct8	12469	276.216	258.195	366.486	21.29	37.658	20.6	64.176	32.804	109.896
Library 1	Kdm4d_g	AGACTCAACAGTGGAATGT	Library 1	Kdm4d	244694	203.975	184.627	270.265	211.526	270.581	203.942	132.492	120.283	742.747
Library 1	Prkar1a_a	AGACTCCGCTCTTCCTCAC	Library 1	Prkar1a	19084	284.715	236.266	286.538	228.008	265.002	304.883	198.737	767.625	159.16
Library 1	Rnf185_h	AGACTCCTCCTCGTCCTCA	Library 1	Rnf185	193670	327.21	310.542	462.706	342.699	327.765	306.943	320.878	358.662	214.108
Library 1	Fuk_h	AGACTCGAGTCGGCAGCGG	Library 1	Fuk	234730	217.432	265.269	321.206	201.911	227.344	245.829	209.088	133.405	109.896
Library 1	Pxk_h	AGACTCTGGCTCGCCTCGA	Library 1	Pxk	218699	217.432	175.431	300.688	208.092	313.818	248.576	153.193	89.666	174.318
Library 1	Fbxo36_a	AGACTCTGTTTGAAATTGT	Library 1	Fbxo36	66153	158.647	124.5	203.053	188.862	124.83	181.969	105.579	111.535	176.213
Library 1	Clk1_d	AGACTGGGATTATGGAACA	Library 1	Clk1	12747	153.689	234.144	210.835	215.646	265.699	263.683	107.649	190.266	136.423
Library 1	Mkrn1_h	AGACTTGAGGAAGCAGCGA	Library 1	Mkrn1	54484	187.685	222.119	275.218	185.428	251.054	202.569	333.299	161.835	263.372
Library 1	Ppp1cb_e	AGACTTGATACACAACCCT	Library 1	Ppp1cb	19046	280.465	299.931	350.921	55.628	62.764	48.067	113.86	85.292	15.158
Library 1	Rps6kb2_a	AGACTTGGAGACCGAGGAA	Library 1	Rps6kb2	58988	179.894	222.826	296.443	190.236	182.712	186.089	171.825	225.257	1472.23
Library 1	Uba5_h	AGAGAACCCGGCGCTCTGG	Library 1	Uba5	66663	192.643	222.826	303.518	132.547	104.606	155.188	457.51	317.11	397.9
Library 1	Pgam2_d	AGAGAACCGTTTCTGTGGC	Library 1	Pgam2	56012	178.478	139.355	203.76	147.656	286.62	224.542	91.088	56.861	299.373
Library 1	Stk35_e	AGAGAACGGAGCCCGCAGA	Library 1	Stk35	67333	240.804	251.121	282.293	328.277	270.581	387.284	467.861	299.614	191.371
Library 1	Prkca_h	AGAGAACGTAACGAACTCA	Library 1	Prkca	18750	228.055	218.582	321.206	286.384	264.304	295.27	188.387	166.209	161.055
Library 1	Hoxa7_g	AGAGAAGCGGCTACGGGCC	Library 1	Hoxa7	15404	212.474	235.559	268.143	244.491	191.778	219.736	314.668	196.827	638.535
Library 1	Pth1r_a	AGAGAAGGAGCGCCAGGCT	Library 1	Pth1r	19228	308.087	238.388	291.491	243.117	271.278	305.57	182.176	183.705	174.318
Library 1	Rapsn_e	AGAGAAGGCACTGCAGGTG	Library 1	Rapsn	19400	255.677	287.198	313.423	306.3	267.094	316.557	238.071	168.396	221.687
Library 1	Gpr64_e	AGAGACAGGACTCCAGCGA	Library 1	Gpr64	237175	268.425	213.63	257.53	223.201	290.805	301.45	80.737	566.424	142.107
Library 1	Ephb6_g	AGAGACCTCTGAGATTGGC	Library 1	Ephb6	13848	255.677	268.099	320.498	271.275	265.002	400.331	2492.5	161.835	310.741
Library 1	Setd4_c	AGAGACGGCGGCGAAGCTC	Library 1	Setd4	224440	391.66	317.616	468.366	387.339	345.897	376.297	322.948	319.297	358.11
Library 1	March5_c	AGAGACGTGGTCTGCTAAA	Library 1	2017-03-05	69104	194.768	142.892	181.828	196.417	280.344	227.976	82.807	63.422	81.475
Library 1	P2ry12_g	AGAGACTACAAGATCACCC	Library 1	P2ry12	70839	232.305	241.925	303.518	246.551	275.462	337.844	233.93	48.113	191.371
Library 1	Kmt2d_g	AGAGAGCACAACGCCGTGC	Library 1	Mll2	381022	302.421	315.493	382.758	376.351	409.358	523.932	416.106	227.444	1898.55
Library 1	Trpm7_a	AGAGAGCACTTTGACCAAG	Library 1	Trpm7	58800	268.425	232.729	371.438	331.711	290.805	385.911	438.878	548.928	380.847
Library 1	Skap1_g	AGAGAGCCCACATTCTTCG	Library 1	Skap1	78473	383.161	343.789	420.256	414.81	460.964	439.471	871.546	203.388	234.951
Library 1	Fbxl21_f	AGAGAGCGCATGGGTCTGG	Library 1	Fbxl21	213311	159.355	137.233	229.23	152.463	173.646	175.789	221.509	144.34	108.002
Library 1	Atad2_e	AGAGAGTCGGTGGCCGAGG	Library 1	Atad2	70472	209.641	228.485	261.775	222.514	277.555	275.356	159.404	113.722	305.057
Library 1	Pi4ka_c	AGAGATGCAGTGATTGCAT	Library 1	Pi4ka	224020	240.095	173.309	287.246	27.471	20.224	46.694	43.474	37.178	17.053
Library 1	Ccr5_g	AGAGATGGCCAGGTTGAGC	Library 1	Ccr5	12774	215.307	234.144	328.988	234.189	206.423	304.883	283.615	185.892	200.845
Library 1	Ring1_c	AGAGATTGCGGTTTCGCCT	Library 1	Ring1	19763	295.339	362.181	413.181	401.761	421.213	394.151	331.229	443.954	314.531
Library 1	Cdkn1b_h	AGAGATTTCTGCAGGCGGA	Library 1	Cdkn1b	12576	116.152	146.429	183.243	128.426	174.343	139.395	64.176	76.544	117.475
Library 1	Rnf112_b	AGAGCAAACGAAGCTTCAT	Library 1	Rnf112	22671	284.715	289.32	317.668	314.541	306.147	409.944	242.211	492.067	324.005
Library 1	Aurkb_g	AGAGCAAGCGCAGATGTCG	Library 1	Aurkb	20877	332.876	327.519	343.138	157.271	108.093	170.982	325.018	196.827	166.739
Library 1	Cblc_g	AGAGCAATGCAGGGATCCC	Library 1	Cblc	80794	301.005	316.908	389.833	278.829	252.449	268.489	927.441	227.444	331.584
Library 1	NTC_45	AGAGCACAAAAAGACAAAG	Control	NoTarget	no_gid	104.112	90.545	131.595	103.016	145.751	123.601	169.755	26.244	28.421
Library 1	Mdm2_g	AGAGCAGACGTCAGCCTGA	Library 1	Mdm2	17246	245.053	204.434	285.123	120.185	113.672	113.301	132.492	220.883	41.685
Library 1	Myc_k	AGAGCAGAGCCCGGAGCGG	Control	Myc	17869	199.725	193.823	253.285	54.255	55.79	40.514	128.351	34.991	60.632
Library 1	Ret_h	AGAGCAGAGGTGTGCCAGC	Library 1	Ret	19713	212.474	197.36	288.661	236.249	199.449	239.649	378.843	1793.31	2396.88
Library 1	Stk40_h	AGAGCAGGACCGTTCGTCC	Library 1	Stk40	74178	264.176	247.584	345.968	295.999	260.12	276.043	221.509	170.583	206.529
Library 1	Ltn1_d	AGAGCAGGGAACAGTGCCT	Library 1	Ltn1	78913	225.222	182.505	268.85	206.718	201.541	201.882	118	275.558	433.901
Library 1	Lrrc29_g	AGAGCAGTAAGCCAGCCTG	Library 1	Lrrc29	234684	237.971	259.61	352.336	222.514	269.186	356.384	374.703	144.34	1284.65
Library 1	Aire_f	AGAGCATGCAGCAGCGGAA	Library 1	Aire	11634	242.22	243.34	261.775	287.757	216.186	356.384	4063.77	91.853	901.907
Library 1	Hoxd12_c	AGAGCCAATGGCAGCCAGT	Library 1	Hoxd12	15432	301.713	242.633	335.356	313.855	303.357	322.737	351.931	148.714	1388.86
Library 1	Ube2e3_a	AGAGCCCTAGCACCAGCAG	Library 1	Ube2e3	22193	351.998	307.005	458.461	363.989	364.726	403.764	335.369	1139.41	371.374
Library 1	Rps6kl1_d	AGAGCCCTGTTCACGAGCA	Library 1	Rps6kl1	238323	287.548	292.857	402.568	315.915	276.16	397.584	577.581	299.614	994.751
Library 1	Dapk2_g	AGAGCCGGGCCAGCCGTCG	Library 1	Dapk2	13143	209.641	216.46	258.238	252.045	232.923	311.063	155.264	275.558	318.32
Library 1	Plk2_g	AGAGCCTGCTCGCACATCT	Library 1	Plk2	20620	226.639	191.701	275.218	242.43	304.055	287.716	244.281	164.022	356.216
Library 1	Dusp18_d	AGAGCCTGTTTATCAGCAA	Library 1	Dusp18	75219	227.347	178.261	270.973	201.224	298.476	238.962	273.264	190.266	221.687
Library 1	Uba5_g	AGAGCGCCGGGTTCTCTCC	Library 1	Uba5	66663	199.725	210.093	251.87	159.331	204.33	230.036	200.808	192.453	329.689
Library 1	Htr7_b	AGAGCGGAGATGGCCGTAG	Library 1	Htr7	15566	239.387	231.315	307.763	236.936	180.62	251.323	159.404	356.475	111.791
Library 1	Ubr3_d	AGAGCGGCCTTCAGATGAG	Library 1	Ubr3	68795	253.552	217.874	366.486	219.767	280.344	267.116	200.808	190.266	217.898
Library 1	Gabbr2_d	AGAGCGGCGGGCTGCTGGG	Library 1	Gabbr2	242425	185.56	197.36	252.578	179.247	123.435	180.595	122.141	260.249	335.373
Library 1	Hspb8_e	AGAGCGGTGAGTCCCGAAA	Library 1	Hspb8	80888	254.26	224.948	306.348	217.707	294.989	274.67	188.387	205.575	219.793
Library 1	Hat1_e	AGAGCTGATGGGTATATTC	Library 1	Hat1	107435	190.518	198.775	227.815	219.767	168.764	188.149	283.615	129.031	68.211
Library 1	Taar6_a	AGAGCTGCAGGACGGTGGG	Library 1	Taar6	215855	213.89	275.88	297.858	237.623	193.87	315.183	306.387	111.535	210.319
Library 1	Rnf169_c	AGAGCTGCCGCGGCCGCAG	Library 1	Rnf169	108937	334.292	314.079	401.153	333.084	302.66	376.984	343.65	164.022	238.74
Library 1	Bmi1_c	AGAGCTGGAAAGTGACTCT	Library 1	Bmi1	12151	193.351	137.94	218.618	210.152	201.541	199.135	1341.48	137.779	180.003
Library 1	Trim56_a	AGAGCTTCCAGCAGAGTTG	Library 1	Trim56	384309	228.763	232.729	249.04	194.356	195.962	212.869	320.878	104.974	246.319
Library 1	Tesk2_f	AGAGCTTCTGGTCAGGTGA	Library 1	Tesk2	230661	313.753	278.002	356.581	259.6	371.7	306.943	296.036	341.166	193.266
Library 1	Ssh2_a	AGAGCTTCTTAACTGTCAA	Library 1	Ssh2	237860	268.425	210.093	284.416	273.335	483.977	273.296	248.422	273.371	168.634
Library 1	Src_j	AGAGCTTGGGCTCGGCCGC	Control	Src	20779	225.93	253.244	328.988	244.491	149.935	284.97	1064.07	330.232	176.213
Library 1	Lhx1_a	AGAGGAAACGGTCCAGGAT	Library 1	Lhx1	16869	313.045	278.002	435.821	313.168	368.213	381.104	515.475	277.745	94.738
Library 1	Pip5k1a_c	AGAGGAATCAACACTTCGA	Library 1	Pip5k1a	18720	196.184	145.721	210.128	162.765	223.159	220.422	298.106	54.674	70.106
Library 1	Kras_g	AGAGGAGTACAGTGCAATG	Control	Kras	16653	249.303	205.849	295.736	247.925	223.857	271.236	215.299	223.07	176.213
Library 1	Taar6_f	AGAGGATGACCCTCGACCC	Library 1	Taar6	215855	274.799	189.579	328.281	291.878	156.909	306.257	207.018	249.314	197.055
Library 1	Rnf185_g	AGAGGCAGCACTGGACAGC	Library 1	Rnf185	193670	225.222	261.025	303.518	277.456	205.725	251.323	308.457	159.648	108.002
Library 1	Ppp1r3d_d	AGAGGCAGCTGAGGCTCCG	Library 1	Ppp1r3d	228966	203.975	190.286	318.376	209.465	147.146	202.569	180.106	203.388	121.265
Library 1	Blk_a	AGAGGCAGGTCAGTGAGAA	Library 1	Blk	12143	297.463	286.491	409.643	352.314	289.41	357.07	405.756	2477.83	1153.91
Library 1	Rnf128_d	AGAGGCATCCAAGTCACAA	Library 1	Rnf128	66889	274.799	261.025	354.458	337.892	306.147	342.65	1447.06	2934.91	155.371
Library 1	Commd3_b	AGAGGCATCCAGACGCTGG	Library 1	Commd3	12238	250.719	273.758	317.668	245.177	226.646	265.056	306.387	306.175	180.003
Library 1	Nrbp2_c	AGAGGCCATCGCTCGAGCC	Library 1	Nrbp2	223649	287.548	229.9	290.783	275.395	288.015	318.617	289.825	48.113	155.371
Library 1	Map2k2_e	AGAGGCGCCCTCGCTGGTG	Library 1	Map2k2	26396	46.744	39.614	82.778	30.218	43.935	58.367	26.912	50.3	60.632
Library 1	Msl3_c	AGAGGCGCTGTAGGTTGCC	Library 1	Msl3	17692	252.136	205.141	279.463	303.553	237.804	291.836	171.825	120.283	674.536
Library 1	Dyrk2_f	AGAGGCGGCAGGGCGATGG	Library 1	Dyrk2	69181	273.383	290.735	396.201	263.034	204.33	274.67	751.476	793.868	225.477
Library 1	Musk_f	AGAGGCGTGGTGATGACAG	Library 1	Musk	18198	191.226	152.088	201.638	70.051	36.263	68.667	99.369	109.348	51.159
Library 1	Jak3_b	AGAGGCTGCAAGAGCGCTG	Library 1	Jak3	16453	274.091	253.244	363.656	310.421	409.358	372.177	639.686	290.866	166.739
Library 1	Clk3_a	AGAGGCTGGCGAGCACAGC	Library 1	Clk3	102414	240.095	229.9	328.281	265.094	227.344	298.703	190.457	63.422	161.055
Library 1	Dcun1d4_f	AGAGGCTTTCTCCAGTAAG	Library 1	Dcun1d4	100737	232.305	221.411	374.268	256.853	213.396	276.73	252.562	146.527	223.582
Library 1	Msl2_g	AGAGGGACTGTCGGAAGTA	Library 1	Msl2	77853	284.715	211.508	319.791	342.699	285.226	359.817	327.089	822.299	394.111
Library 1	Chd3_e	AGAGGGAGTACTCGGGCGC	Library 1	Chd3	216848	145.19	174.724	200.93	190.922	122.738	176.475	298.106	153.088	109.896
Library 1	Stk17b_b	AGAGGGCAGGATTGCCGGG	Library 1	Stk17b	98267	244.345	203.019	285.831	245.177	252.449	241.709	217.369	468.01	233.056
Library 1	Trim69_f	AGAGGGCAGTGTAGCTCCG	Library 1	Trim69	70928	274.799	270.928	314.131	311.108	280.344	363.25	267.053	489.88	117.475
Library 1	Mapk7_g	AGAGGGTTTAAGATCACGG	Library 1	Mapk7	23939	216.015	186.042	275.925	279.516	371.003	302.136	202.878	199.014	89.054
Library 1	Mgrn1_f	AGAGGTAACCTTCAGGATG	Library 1	Mgrn1	17237	291.089	255.366	308.471	176.5	189.686	279.476	194.597	172.77	130.739
Library 1	Grm3_e	AGAGGTATCCAACGCCTGG	Library 1	Grm3	108069	219.556	279.417	348.798	272.648	276.857	250.636	335.369	94.039	162.95
Library 1	Fbxw2_a	AGAGGTCTCAAAGGCTTCA	Library 1	Fbxw2	30050	264.176	196.653	355.873	272.648	297.081	256.129	198.737	332.419	234.951
Library 1	Smyd1_f	AGAGGTCTGAAGGCTACGA	Library 1	Smyd1	12180	315.169	251.121	382.758	313.855	235.015	330.977	289.825	174.957	257.688
Library 1	Prdm11_e	AGAGGTCTGCTCACCACTC	Library 1	Prdm11	100042784	357.664	347.326	389.833	359.868	412.845	416.811	391.264	2141.04	729.484
Library 1	Cul4b_e	AGAGGTGGATAGGGAGGGC	Library 1	Cul4b	72584	183.436	149.258	241.965	140.788	104.606	171.668	271.194	168.396	126.949
Library 1	Rnf17_e	AGAGTAAGAGTGGAGCGCA	Library 1	Rnf17	30054	225.222	195.945	270.973	245.864	267.094	299.39	488.563	199.014	113.686
Library 1	Hoxb1_a	AGAGTACCCACTTTGTAAC	Library 1	Hoxb1	15407	269.133	251.829	310.593	328.277	265.699	363.937	418.177	796.055	162.95
Library 1	Ube4a_f	AGAGTAGTCAAACTCATCC	Library 1	Ube4a	140630	197.601	181.798	276.633	260.973	215.488	242.396	120.071	164.022	45.474
Library 1	Nrbp1_g	AGAGTCACCCTGTGGGCGC	Library 1	Nrbp1	192292	235.138	261.025	381.343	96.148	65.553	65.921	6065.63	2969.9	1854.97
Library 1	Phf20_e	AGAGTCACTGCTGTGAACA	Library 1	Phf20	228829	281.882	232.022	367.193	208.092	306.147	223.856	1734.81	264.623	174.318
Library 1	Cdk1_c	AGAGTCACTGGCCAGATAG	Control	Cdk1	12534	268.425	235.559	319.791	14.422	38.356	32.96	70.386	50.3	39.79
Library 1	Prkar1b_a	AGAGTCCTCATCCTCCGAG	Library 1	Prkar1b	19085	319.419	293.564	369.316	333.771	331.252	309.003	333.299	577.359	255.793
Library 1	Chd1_g	AGAGTCGCTGCTCCCGGAT	Library 1	Chd1	12648	208.933	151.38	247.625	199.851	181.317	221.109	277.404	299.614	153.476
Library 1	Ppp1r12b_c	AGAGTCGGCGCGAGCGCGG	Library 1	Ppp1r12b	329251	301.005	332.471	363.656	340.639	258.726	309.003	3691.13	485.506	337.268
Library 1	Ptpmt1_f	AGAGTCGGGAGGCATCAGG	Library 1	66461	66461	237.971	241.925	393.371	224.574	317.305	227.976	248.422	419.897	136.423
Library 1	Phkb_g	AGAGTCTGTACTGTGCTGC	Library 1	Phkb	102093	162.188	164.821	206.59	219.767	140.172	358.444	209.088	354.288	87.159
Library 1	Mapk7_a	AGAGTGAATGATCTGGTGT	Library 1	Mapk7	23939	194.768	171.187	263.19	240.37	269.883	267.803	240.141	159.648	98.528
Library 1	Fes_g	AGAGTGACCGGGAATATGC	Library 1	Fes	14159	198.309	239.096	418.133	238.31	251.752	259.563	281.545	168.396	1011.8
Library 1	Gpr62_h	AGAGTGCCGTTGCCCAGCA	Library 1	Gpr62	436090	288.256	248.292	355.166	368.11	287.318	447.025	306.387	590.48	384.637
Library 1	Cdk4_f	AGAGTGTGAGAGTTCCTAA	Library 1	Cdk4	12567	167.146	149.258	206.59	133.92	115.764	173.042	923.301	96.226	104.212
Library 1	Fbxl2_c	AGAGTTACGATGTCCAAGA	Library 1	Fbxl2	72179	295.339	307.005	400.446	304.24	335.437	395.524	171.825	126.844	151.581
Library 1	Fn3krp_h	AGAGTTATGACACGGACAA	Library 1	Fn3krp	238024	206.808	169.065	201.638	208.092	278.252	275.356	6788.12	98.413	1500.65
Library 1	Uba3_c	AGAGTTCCTAACTGCAACG	Library 1	Uba3	22200	305.962	234.852	341.723	107.823	121.343	104.374	26.912	273.371	15.158
Library 1	F2rl2_e	AGAGTTGAAATACTGTCCT	Library 1	F2rl2	14064	263.468	201.605	315.546	226.635	269.186	304.883	1912.85	150.901	267.162
Library 1	Wwtr1_j	AGAGTTGAAGAGGGCTTCG	Control	Wwtr1	97064	259.218	216.46	338.893	155.21	163.883	127.035	310.527	402.401	174.318
Library 1	Eif3c_l	AGAGTTGTCCGAAGCGCCA	Control	Eif3c	56347	191.226	168.357	261.775	71.424	71.132	81.028	70.386	102.787	20.842
Library 1	Gpr87_f	AGATAACTAGGTAAAGCAC	Library 1	Gpr87	84111	195.476	205.141	217.203	168.259	175.041	218.362	128.351	172.77	136.423
Library 1	Vmn1r237_d	AGATAATGGTAGACTAAGA	Library 1	Vmn1r237	171234	118.277	107.522	160.603	148.343	129.711	179.222	453.37	161.835	104.212
Library 1	March10_e	AGATACAAGTGACAGGTCG	Library 1	2017-03-10	632687	186.269	174.724	231.353	202.598	274.765	236.902	308.457	194.64	138.318
Library 1	Prdm9_b	AGATACAGGGAAATTCGAG	Library 1	Prdm9	213389	162.188	193.116	267.435	201.224	213.396	259.563	155.264	1309.99	242.53
Library 1	Cdk16_g	AGATAGGCCTGGATGAGAG	Library 1	Cdk16	18555	218.14	193.116	315.546	277.456	304.055	309.69	223.58	253.688	377.058
Library 1	Mrgprf_g	AGATATAGTTTGTGACAGC	Library 1	Mrgprf	211577	195.476	152.795	234.183	178.561	180.62	184.029	287.755	107.161	236.845
Library 1	Myc_i	AGATATCCTCACTGGGCGC	Control	Myc	17869	182.727	180.383	165.555	43.267	50.211	28.84	126.281	98.413	53.053
Library 1	Ube2b_b	AGATATCCTGCAGAATCGA	Library 1	Ube2b	22210	196.184	155.625	263.19	201.911	223.159	215.616	175.965	2429.72	274.741
Library 1	Fbxl4_f	AGATATGATGAACAGCCAT	Library 1	Fbxl4	269514	235.846	189.579	282.293	193.67	245.475	228.662	207.018	216.509	106.107
Library 1	Supt7l_b	AGATCAAAGGAACTTCTGT	Library 1	Supt7l	72195	256.385	206.556	239.843	185.428	175.041	216.989	542.388	378.345	208.424
Library 1	P2ry14_f	AGATCATTCCCGTGTTGTA	Library 1	P2ry14	140795	223.806	185.335	260.36	238.31	181.317	279.476	811.511	185.892	674.536
Library 1	Pskh1_f	AGATCCAGCTGGACATCCT	Library 1	Pskh1	244631	237.262	287.198	341.723	250.672	230.133	319.303	2610.5	201.201	1779.18
Library 1	Ppp2r2a_a	AGATCCATGGGCCTAAATA	Library 1	Ppp2r2a	71978	299.588	294.979	288.661	282.263	430.977	334.41	604.493	804.803	325.899
Library 1	Prkd2_f	AGATCCCGGCTCCGGGTTC	Library 1	Prkd2	101540	189.102	188.872	258.945	260.973	306.147	254.069	279.474	135.592	172.423
Library 1	Stk38_h	AGATCCGCGCACGCTCGGA	Library 1	Stk38	106504	291.797	258.903	372.853	224.574	205.028	318.617	438.878	240.566	678.325
Library 1	Trim61_f	AGATCCTCCCAGAACACAC	Library 1	Trim61	260296	347.749	288.613	355.166	311.108	335.437	322.737	751.476	218.696	695.378
Library 1	Prkaa2_a	AGATCGGACACTACGTCCT	Library 1	Prkaa2	108079	342.083	259.61	455.631	431.293	426.095	396.897	1805.2	310.549	509.691
Library 1	Cdkl4_a	AGATCGGAGAAGGGTCTTA	Library 1	Cdkl4	381113	185.56	195.945	214.373	228.008	204.33	201.882	320.878	89.666	134.528
Library 1	Prkaa1_b	AGATCGGCCACTACATCCT	Library 1	Prkaa1	105787	419.99	363.596	472.611	337.892	407.266	379.044	329.159	380.532	469.901
Library 1	Mkx_d	AGATCGGGAACGTGGCAGC	Library 1	Mkx	210719	233.721	175.431	229.938	268.528	225.252	240.336	2126.08	120.283	278.53
Library 1	Psmd1_b	AGATGAAGGTTTCCGAAGT	Control	Psmd1	70247	196.184	193.823	280.17	32.965	22.316	46.694	43.474	8.748	11.369
Library 1	Ptafr_b	AGATGACACTGTAAACAAT	Library 1	Ptafr	19204	216.723	166.235	278.048	230.068	221.765	261.623	320.878	636.407	954.961
Library 1	Rad18_a	AGATGACTTGCTGCGCTGT	Library 1	Rad18	58186	230.18	199.482	316.961	241.744	273.37	274.67	654.177	227.444	282.32
Library 1	Setd8_e	AGATGAGCTGATTGAGAGC	Library 1	Setd8	67956	247.886	250.414	295.736	38.459	29.29	44.634	55.895	10.935	22.737
Library 1	Ncoa6_f	AGATGATAAAGACTTCAAA	Library 1	Ncoa6	56406	104.82	132.988	142.208	118.125	177.133	125.661	250.492	118.096	79.58
Library 1	Oxgr1_g	AGATGATGCTATAGATGAC	Library 1	Oxgr1	239283	145.19	117.426	202.345	167.572	226.646	160.682	194.597	83.105	89.054
Library 1	Rnf111_e	AGATGATTAATAGCAAAGT	Library 1	Rnf111	93836	131.734	127.329	193.855	131.86	149.238	156.562	68.316	218.696	83.37
Library 1	Dusp22_e	AGATGCAGAACAGTTGAGC	Library 1	Dusp22	105352	205.391	224.948	249.04	271.275	266.397	298.703	1074.42	80.918	104.212
Library 1	Ube2g2_h	AGATGCAGACTCTGCCATC	Library 1	Ube2g2	22213	281.174	222.119	246.21	78.979	103.211	92.701	198.737	131.218	126.949
Library 1	Ankib1_b	AGATGCTGCCAATTGTCTG	Library 1	Ankib1	70797	225.222	222.826	274.51	201.911	170.159	263.683	296.036	343.353	125.054
Library 1	Nucks1_h	AGATGCTGCCTGTCGTTGC	Library 1	Nucks1	98415	254.969	248.292	336.063	274.709	226.646	258.876	459.58	185.892	284.215
Library 1	Herc2_e	AGATGGACTCTGTGGTCTG	Library 1	Herc2	15204	188.393	161.991	260.36	218.393	168.067	232.782	2981.06	109.348	98.528
Library 1	Hdac9_c	AGATGGGCTCCAGGCCCAT	Library 1	Hdac9	79221	322.252	270.928	290.076	251.358	248.265	339.217	422.317	78.731	159.16
Library 1	Ikbkg_b	AGATGGTGCAGCCCAGTGG	Library 1	Ikbkg	16151	232.305	191.701	331.818	135.981	86.474	150.382	1678.92	194.64	113.686
Library 1	Siah2_d	AGATGGTGGCGGCGGCCGG	Library 1	Siah2	20439	211.766	155.625	238.428	179.934	221.067	224.542	144.913	234.005	72.001
Library 1	Prkar1b_b	AGATGTACGTGCAGAAACA	Library 1	Prkar1b	19085	247.886	219.997	261.068	212.212	248.962	234.842	248.422	159.648	2017.92
Library 1	Herc4_f	AGATGTAGGCTGTGGACTC	Library 1	Herc4	67345	257.802	209.386	246.918	258.226	286.62	411.318	1747.23	1963.89	2520.03
Library 1	Plk2_h	AGATGTGCGAGCAGGCTCT	Library 1	Plk2	20620	284.007	242.633	289.368	236.249	202.238	368.057	834.283	179.331	206.529
Library 1	Ccr2_b	AGATGTTGATAGTATGCCG	Library 1	Ccr2	12772	201.142	204.434	210.128	226.635	228.738	246.516	718.353	190.266	98.528
Library 1	Cdc25c_d	AGATTCAGGGAAATCTGAA	Library 1	Cdc25c	12532	158.647	137.233	213.665	175.814	181.317	193.642	153.193	144.34	70.106
Library 1	Tulp4_b	AGATTCATGCAGGAGGACA	Library 1	Tulp4	68842	227.347	242.633	295.028	165.512	230.831	207.376	173.895	2359.74	172.423
Library 1	Nek2_h	AGATTCGGAGGAAGAGCGA	Library 1	Nek2	18005	252.844	200.19	245.503	203.971	200.146	177.849	258.773	308.362	403.585
Library 1	Fbxo43_c	AGATTCTGACAGCTCGTGA	Library 1	Fbxo43	78803	288.256	182.505	349.506	175.814	202.936	187.462	188.387	367.41	147.792
Library 1	Prkcsh_c	AGATTCTTCATAGAAGTGA	Library 1	Prkcsh	19089	118.985	111.059	174.753	84.473	124.83	100.941	89.018	104.974	36.001
Library 1	Dnmt3b_h	AGATTGCCTCCAAGACTGG	Library 1	Dnmt3b	13436	278.341	269.513	407.521	331.711	297.778	278.79	389.194	247.127	200.845
Library 1	Cdk2_a	AGATTGGAGAGGGCACGTA	Library 1	Cdk2	12566	274.799	267.391	310.593	219.08	220.37	263.683	256.702	651.715	119.37
Library 1	Smurf1_h	AGATTGTTGTGGACGGCTC	Library 1	Smurf1	75788	313.045	268.806	399.738	401.761	406.569	381.104	207.018	813.551	356.216
Library 1	Agtr1a_c	AGATTTAGAAGAAAGACAC	Library 1	Agtr1a	11607	160.772	155.625	251.163	185.428	206.423	185.402	165.615	89.666	100.422
Library 1	Ptpn12_h	AGATTTATCCCACAGCCAC	Library 1	Ptpn12	19248	239.387	246.17	294.321	410.003	513.267	500.585	511.335	481.132	178.108
Library 1	Triml1_b	AGATTTGATGGAGAACCTC	Library 1	Triml1	244448	201.85	198.068	212.25	239.683	274.765	215.616	213.229	218.696	144.002
Library 1	Sh3rf1_f	AGCAAACAGCGTTTGCAAA	Library 1	Sh3rf1	59009	245.053	229.192	295.736	290.504	286.62	316.557	722.493	413.336	206.529
Library 1	Srpk3_g	AGCAAACGAGGTGCTGGTG	Library 1	Srpk3	56504	70.116	50.932	90.56	49.448	101.817	55.621	80.737	28.431	30.316
Library 1	Rnf219_b	AGCAAATGTGGCACGTGAT	Library 1	Rnf219	72486	340.666	315.493	371.438	420.304	341.713	482.732	1134.46	290.866	248.214
Library 1	Lonrf3_g	AGCAACAACTTGGAGCTGG	Library 1	Lonrf3	74365	272.675	196.653	353.751	267.841	282.436	280.85	306.387	811.364	365.689
Library 1	Mchr1_d	AGCAACATCTCCGATGGCC	Library 1	Mchr1	207911	237.971	250.414	269.558	265.781	277.555	300.763	146.983	892.282	153.476
Library 1	Nme4_e	AGCAACCAGCGTCCGCTCT	Library 1	Nme4	56520	279.757	212.923	379.928	272.648	333.344	306.943	291.896	437.393	449.059
Library 1	Mylk4_d	AGCAACCCGCTGGAGAAGG	Library 1	Mylk4	238564	186.977	142.184	253.285	201.911	163.883	147.635	140.772	199.014	28.421
Library 1	Jade3_a	AGCAACGGATATATTTCCG	Library 1	Phf16	382207	183.436	165.528	157.065	221.14	224.554	235.529	140.772	341.166	115.581
Library 1	Ephb2_e	AGCAACGGCTGAGCTGGGC	Library 1	Ephb2	13844	279.757	228.485	301.396	257.539	200.146	301.45	1815.55	356.475	176.213
Library 1	Ptger1_c	AGCAACGTGCGCAACACCC	Library 1	Ptger1	19216	294.63	253.951	340.308	278.829	163.185	247.203	318.808	516.124	242.53
Library 1	Prdm6_h	AGCAACTCTTCCCGCACGG	Library 1	Prdm6	225518	301.713	259.61	425.916	330.337	258.726	352.264	202.878	240.566	685.904
Library 1	Gpr113_d	AGCAACTGAACCAGTACAG	Library 1	Gpr113	381628	333.584	264.562	349.506	262.347	384.253	318.617	558.949	645.155	388.426
Library 1	Ptprt_d	AGCAACTGCGGGTATAGCG	Library 1	Ptprt	19281	178.478	154.21	255.408	186.115	164.58	210.809	196.667	238.379	130.739
Library 1	Ppp1r1b_d	AGCAACTTGAGTGAGAACC	Library 1	Ppp1r1b	19049	206.808	188.872	308.471	201.224	290.107	238.276	188.387	113.722	68.211
Library 1	Sirt5_d	AGCAAGATCTGCCTCACCA	Library 1	Sirt5	68346	403.7	350.155	566.001	403.822	376.582	418.871	492.703	212.136	153.476
Library 1	Epha10_d	AGCAAGGCAGAGTGGTATC	Library 1	Epha10	230735	328.626	310.542	321.913	367.423	400.292	397.584	196.667	3477.27	242.53
Library 1	Gsk3b_e	AGCAAGGTAACCACAGTAG	Library 1	Gsk3b	56637	419.99	291.442	536.993	323.469	278.949	332.35	1387.02	358.662	276.635
Library 1	Ncoa3_f	AGCAAGTACATAGAGGAGC	Library 1	Ncoa3	17979	174.229	153.502	270.973	155.21	272.673	149.695	273.264	83.105	45.474
Library 1	Otx2_f	AGCAAGTCCATACCCGAAG	Library 1	Otx2	18424	356.956	348.74	442.188	372.917	406.569	352.95	888.108	284.305	216.003
Library 1	Bmpr1a_f	AGCAATAGCACTTTAAGAA	Library 1	Bmpr1a	12166	128.193	127.329	224.278	111.257	186.896	164.802	124.211	848.542	68.211
Library 1	Psmb2_g	AGCAATATTGTCCAGATGA	Control	Psmb2	26445	191.935	170.48	253.993	36.399	34.171	61.801	53.825	21.87	34.106
Library 1	Dido1_b	AGCAATGAGGAAGCACCCA	Library 1	Dido1	23856	333.584	314.079	439.358	480.053	427.49	424.364	281.545	338.98	89.054
Library 1	Gtf2h1_e	AGCAATTCTCTCTGCCATG	Library 1	Gtf2h1	14884	301.713	288.613	379.221	103.016	46.724	118.795	616.914	290.866	41.685
Library 1	Peak1_c	AGCAATTCTTGCATTCGCC	Library 1	C230081A13Rik	244895	365.455	273.758	407.521	301.493	290.107	350.204	233.93	413.336	130.739
Library 1	Epha1_b	AGCACAAGGAGAGCTGGGC	Library 1	Epha1	13835	263.468	183.213	307.763	250.672	202.936	256.129	1231.76	225.257	1765.92
Library 1	Epha1_a	AGCACAGCACAAGGAGAGC	Library 1	Epha1	13835	213.182	239.096	292.198	214.96	198.054	265.743	281.545	487.693	373.268
Library 1	Clk3_c	AGCACAGCTGGGCCGCGGC	Library 1	Clk3	102414	181.311	215.045	235.598	203.971	145.054	199.822	78.667	150.901	153.476
Library 1	Cdkn3_c	AGCACATAAACCGAGAAAC	Library 1	Cdkn3	72391	228.763	145.721	241.258	211.526	246.173	247.889	252.562	218.696	130.739
Library 1	Camk2a_a	AGCACCAACACCACCATTG	Library 1	Camk2a	12322	345.624	309.834	454.216	439.534	398.898	431.231	629.335	472.384	1746.97
Library 1	Ube2ql1_d	AGCACCACCACAACCACCG	Library 1	Ube2ql1	76980	322.96	331.056	473.318	357.808	347.292	416.124	289.825	255.875	327.794
Library 1	Adrb1_e	AGCACCAGCAGCCGCGCCG	Library 1	Adrb1	11554	309.503	294.272	382.051	300.119	202.238	357.07	382.984	109.348	331.584
Library 1	Timm50_g	AGCACCAGCCAGGCTCCGA	Library 1	Timm50	66525	299.588	251.829	286.538	133.234	149.238	153.815	382.984	675.772	255.793
Library 1	Aplnr_h	AGCACCAGGCCATTGCCTG	Library 1	Aplnr	23796	268.425	212.923	318.376	215.646	296.384	295.956	370.562	63.422	157.265
Library 1	Tyk2_f	AGCACCATCAAGCATCCTG	Library 1	Tyk2	54721	512.77	429.382	663.636	473.186	385.647	470.372	614.844	417.71	197.055
Library 1	Rnf149_c	AGCACCGCGAGTGCGTCCC	Library 1	Rnf149	67702	347.041	316.201	368.608	341.325	187.593	405.824	246.352	240.566	291.794
Library 1	Ipmk_d	AGCACCGGAGACAGCCCGC	Library 1	Ipmk	69718	189.102	217.167	292.906	226.635	260.818	267.116	192.527	109.348	176.213
Library 1	Shox2_c	AGCACCTCCCGGTACGTGA	Library 1	Shox2	20429	387.411	361.473	536.993	418.931	382.161	458.698	2881.69	358.662	1343.39
Library 1	Pdxk_g	AGCACCTGGCCCTTCCAAT	Library 1	Pdxk	216134	240.804	211.508	357.996	302.866	318.002	345.397	229.79	1358.11	191.371
Library 1	Smyd3_b	AGCACGCAGCCCGTTTCCC	Library 1	Smyd3	69726	237.971	284.368	379.221	351.627	269.186	348.144	207.018	273.371	94.738
Library 1	Ackr3_g	AGCACGTTCTTGTTAGGCA	Library 1	Cxcr7	12778	245.761	217.874	326.866	236.249	288.015	322.737	180.106	667.024	490.744
Library 1	Oprk1_b	AGCACTGGGAGAGCAGGTA	Library 1	Oprk1	18387	229.472	226.363	325.451	300.119	228.738	353.637	422.317	177.144	159.16
Library 1	Adck2_e	AGCAGAAACCAACATAGTC	Library 1	Adck2	57869	252.844	239.803	334.648	238.997	246.173	270.549	366.422	255.875	706.747
Library 1	Sctr_b	AGCAGAAGCAGTGACAGCC	Library 1	Sctr	319229	307.379	255.366	370.731	442.968	370.305	401.704	2697.45	194.64	301.267
Library 1	Dusp9_b	AGCAGAAGCTGTGGGCGCG	Library 1	Dusp9	75590	193.351	163.406	247.625	217.02	193.172	226.602	115.93	260.249	202.74
Library 1	Whsc1_a	AGCAGACACCAGAAATCCT	Library 1	Whsc1	107823	288.964	241.925	321.206	262.347	347.292	333.037	316.738	223.07	1921.29
Library 1	Trim67_h	AGCAGACATTGTGAGAGCA	Library 1	Trim67	330863	284.715	244.048	355.873	339.265	519.543	396.211	314.668	223.07	445.269
Library 1	Itpk1_e	AGCAGACCGATTGAGGAGC	Library 1	Itpk1	217837	213.182	251.121	290.076	287.071	302.66	291.836	258.773	155.274	257.688
Library 1	Taar6_b	AGCAGAGCTGCAGGACGGT	Library 1	Taar6	215855	240.095	250.414	341.723	275.395	317.305	313.81	403.685	395.841	485.059
Library 1	Pgam2_f	AGCAGAGGAGGCCAAGCGG	Library 1	Pgam2	56012	261.343	248.999	335.356	116.064	40.448	101.628	778.388	50.3	140.212
Library 1	Mark2_a	AGCAGAGGTGGCTGAGTTG	Library 1	Mark2	13728	303.129	269.513	357.288	212.212	159.001	175.789	196.667	67.796	161.055
Library 1	Ppp1r12b_b	AGCAGAGTCGGCGCGAGCG	Library 1	Ppp1r12b	329251	245.761	186.749	230.645	255.479	189.686	302.136	142.843	120.283	106.107
Library 1	Ephb6_a	AGCAGAGTGGTGGCGGGCA	Library 1	Ephb6	13848	230.888	216.46	283.001	199.851	165.975	169.608	283.615	207.762	104.212
Library 1	Bdkrb1_g	AGCAGATCCCAGGCTTCCG	Library 1	Bdkrb1	12061	225.222	263.147	334.648	263.72	311.029	276.043	372.633	398.028	337.268
Library 1	Rnf150_d	AGCAGATGCACGAAACAAA	Library 1	Rnf150	330812	141.649	166.943	185.365	172.38	149.935	173.728	60.035	52.487	145.897
Library 1	Chd7_e	AGCAGATGCCCATAGACCA	Library 1	Chd7	320790	156.522	159.869	209.42	133.234	203.633	170.982	1358.04	104.974	98.528
Library 1	Ackr1_h	AGCAGATTACAGGAGTAGC	Library 1	Darc	13349	282.59	251.121	399.031	361.929	377.279	323.423	229.79	360.849	125.054
Library 1	Mylk4_c	AGCAGCAACCCGCTGGAGA	Library 1	Mylk4	238564	216.015	247.584	293.613	242.43	234.317	227.976	236.001	209.949	771.169
Library 1	Gabbr2_a	AGCAGCAACGACAGCAGCA	Library 1	Gabbr2	242425	335.709	334.593	456.338	291.191	290.805	313.81	1227.62	387.093	216.003
Library 1	Htr4_d	AGCAGCACGACCTTCTCCA	Library 1	Htr4	15562	355.539	273.758	413.888	282.95	354.266	286.343	347.79	459.263	267.162
Library 1	Acpt_b	AGCAGCAGCAAGGGTCCGA	Library 1	Acpt	100503991	279.757	234.852	394.786	243.804	207.817	287.03	339.51	319.297	1148.23
Library 1	Tpra1_d	AGCAGCAGCAGGCACTGGT	Library 1	Tpra1	24100	358.372	331.763	444.311	341.325	315.213	394.151	374.703	402.401	371.374
[truncated: 154,022 more rows]
