# Supplementary material for: CRISPR whole-genome screening identifies new necroptosis regulators and RIPK1 alternative splicing
Source: Cell Death Dis. 2018 Feb 15;9(3):261. doi: 10.1038/s41419-018-0301-y (PMC5833675; doi:10.1038/s41419-018-0301-y)
Supplement: Supplementary file 13 — Table S2 [file 41419_2018_301_MOESM13_ESM.xlsx]

## Sheet: Table S2
Table S2 Statistical significance scores for all screen hits with TNFα+zVAD gRNA enrichment Rho <10-9
No-treatment Rho classs	Gene	NCBI Gene ID	Number of gRNAs	Screen	TNFα+zVAD treatment		No treatment
					Rho	Median gRNA log2(fold change)	Rho	Median gRNA log2(fold change)
0.05 to 1	Tnfrsf1a	21937	8	Library 3+4	8.92e-30	9.12	1	-0.0945
	Mlkl	74568	8	Library 1	1.05e-24	9.17	1	0.45
	Ripk3	56532	8	Library 1	5.68e-24	9.84	1	0.551
	Cyld	74256	8	Library 3+4	2.29e-21	3.98	1	-0.0533
	Spata2	263876	8	Library 8+9	2.5e-20	6.49	1	-0.0555
	N4bp1	80750	8	Library 6+7	8.16e-19	4.57	1	-0.213
	Usp9x	22284	8	Library 3+4	7e-16	4.08	0.33	0.287
	Ggnbp2	217039	8	Library 8+9	1.95e-15	3.19	1	-0.00949
	Smg8	74133	8	Library 6+7	1.37e-14	3.42	1	-0.411
	C030046E11Rik	226089	8	Library 8+9	1.08e-13	2.38	1	0.103
	Herc4	67345	8	Library 1	3.46e-13	2.27	1	0.352
	Nudcd2	52653	8	Library 6+7	2.66e-12	2.94	1	-0.0714
	Mapk1	26413	12	Library 5	2.79e-12	1.39	1	-0.108
	Nfe2l1	18023	8	Library 3+4	3.69e-12	1.43	0.524	-0.312
	Traf1	22029	8	Library 6+7	1.18e-11	2.53	0.54	0.0866
	Lsg1	224092	8	Library 8+9	5.83e-11	2.66	1	-0.422
	Nfkbia	18035	8	Library 6+7	5.89e-11	3.64	1	-0.0794
	Wnk1	232341	8	Library 1	7.84e-11	2.22	1	-0.142
	Ube2k	53323	8	Library 1	1e-10	1.96	1	0.291
	Ado	211488	8	Library 8+9	1.8e-10	1.74	1	0.0576
	Rgp1	242406	8	Library 8+9	3.36e-10	1.99	1	-0.036
	Sec23ip	207352	8	Library 8+9	3.37e-10	2.77	1	-0.564
	Zswim8	268721	8	Library 8+9	3.8e-10	2.09	1	-0.0197
	Xrn1	24127	8	Library 3+4	4.74e-10	2.31	1	-0.175
	Cog6	67542	8	Library 6+7	9.67e-10	2.51	0.268	-0.36
10-6 to 0.05	Smg7	226517	8	Library 8+9	1.54e-19	5.07	0.0179	-1.06
	Pcbp1	23983	8	Library 3+4	9.03e-19	3.17	6.36e-06	-0.908
	Ptbp1	19205	8	Library 3+4	3.94e-18	3.77	3.31e-06	-0.951
	Ppp6c	67857	8	Library 1	5.67e-17	4.23	5.86e-05	-0.644
	Mettl3	56335	8	Library 3+4	1.02e-16	2.61	0.000394	-0.796
	Ripk1	19766	8	Library 1	4.06e-16	8.06	0.0315	-0.393
	Ppp2ca	19052	8	Library 1	1.37e-12	2.71	9.62e-06	-0.782
	Nmd3	97112	8	Library 8+9	1.88e-12	3.85	4.37e-05	-1.49
	Oxsr1	108737	8	Library 1	2.32e-12	3.8	0.000399	-0.549
	Ddx6	13209	8	Library 2	8.18e-12	3.84	7.43e-05	-0.951
	Med12	59024	8	Library 3+4	1.13e-11	2.05	0.00403	-0.488
	Nrbp1	192292	8	Library 1	1.44e-11	3.59	2.6e-05	-0.775
	Ythdc1	231386	8	Library 8+9	2.47e-11	2.74	0.00518	-1.12
	Dmxl1	240283	8	Library 8+9	2.72e-11	2.53	0.00024	-1.31
	Upf2	326622	8	Library 8+9	2.93e-11	3.2	0.00487	-0.482
	Tmed9	67511	8	Library 6+7	3.38e-11	3.66	0.000141	-1.26
	Nxt1	56488	8	Library 3+4	7.4e-11	2.42	0.0296	-0.624
	Zeb2	24136	8	Library 3+4	2.07e-10	2.08	0.000885	-0.568
	Mcts1	68995	8	Library 6+7	3.49e-10	3.17	5.06e-05	-1.27
	Abcf1	224742	8	Library 2	3.56e-10	2.34	0.000542	-0.386
	Arfrp1	76688	8	Library 2	4.39e-10	3	7.47e-05	-1.4
	Mepce	231803	8	Library 2	5.38e-10	2.63	1.04e-06	-1.2
	Rad23b	19359	8	Library 3+4	5.76e-10	2.37	0.0047	-0.502
10-8 to 10-6	Cog3	338337	8	Library 8+9	3.28e-16	4.66	2.32e-08	-1.89
	Strap	20901	8	Library 6+7	1.01e-14	4.61	1.27e-07	-2.17
	Atp6ap2	70495	8	Library 6+7	1.57e-14	3.97	3.59e-08	-2.04
	Ddi2	68817	8	Library 2	1.58e-14	3.15	7.35e-08	-0.832
	Urb1	207932	8	Library 8+9	5.56e-14	3.03	1.29e-07	-1.88
	Cog1	16834	8	Library 6+7	8.19e-13	2.4	1.1e-08	-1.52
	Atp6ap1	54411	8	Library 2	1.19e-12	2.83	7.28e-07	-2.01
	Cbfb	12400	8	Library 2	2.33e-12	2.72	3.23e-08	-1.32
	Cog4	102339	8	Library 2	4.13e-12	2.8	1.16e-07	-1.05
	Tex10	269536	8	Library 8+9	6.98e-12	2.22	7.36e-08	-0.86
	Tada1	27878	8	Library 1	1.85e-11	2.47	1.43e-08	-1.51
	Ccdc101	75565	8	Library 1	3.68e-11	2.81	3.87e-07	-1.22
	Ogdh	18293	8	Library 3+4	5.81e-11	2.19	5.96e-07	-1.03
	Cad	69719	8	Library 2	1.4e-10	2.3	2.01e-07	-1.17
	Ufc1	66155	8	Library 3+4	2.57e-10	1.76	9.33e-07	-1.41
	Ecd	70601	8	Library 2	3.43e-10	2.44	2.82e-07	-1.95
	Vps29	56433	8	Library 3+4	5.17e-10	1.91	2.16e-08	-1.22
<10-8	Sbds	66711	8	Library 6+7	6.99e-21	6.06	6.65e-11	-2.51
	Pi4kb	107650	8	Library 1	9.7e-20	3.62	1.84e-10	-1.66
	Ddx56	52513	8	Library 2	2.6e-19	5.12	8.83e-13	-4.32
	Scap	235623	8	Library 3+4	7.93e-19	4.35	8.32e-13	-3.64
	Nle1	217011	8	Library 2	1.58e-18	5.4	2.08e-11	-3.87
	Eif6	16418	8	Library 2	1.67e-17	4.89	1.62e-11	-3.54
	Sdad1	231452	8	Library 8+9	2.23e-16	4.71	4.77e-13	-3.21
	9930104L06Rik	194268	8	Library 8+9	5.46e-16	5.49	1.23e-10	-3.27
	Dohh	102115	8	Library 8+9	3.51e-15	5.49	4.38e-09	-2.47
	Ftsj3	56095	8	Library 2	8.9e-15	4.32	1.77e-10	-3.28
	Cpsf1	94230	8	Library 8+9	1.41e-14	3.7	4.2e-14	-4.62
	Abce1	24015	8	Library 2	2.3e-14	4.2	3.2e-10	-3.46
	Nxf1	53319	8	Library 3+4	2.76e-14	2.35	3.1e-09	-1.92
	Rpl13a	22121	7	Library 5	2.93e-14	3.96	1.06e-10	-4.62
	Sys1	66460	8	Library 3+4	3.88e-14	3.21	6.57e-10	-3.1
	1110037F02Rik	66185	8	Library 6+7	3.92e-14	3.13	1.2e-09	-2.24
	Dpm2	13481	8	Library 6+7	1.22e-13	2.93	2.85e-10	-2.07
	Wdr74	107071	8	Library 8+9	1.57e-13	4.06	1.93e-09	-2.65
	Vps53	68299	8	Library 6+7	2.12e-13	2.71	3.32e-09	-1.67
	Urb2	382038	8	Library 8+9	2.64e-13	4.25	2.13e-10	-2.64
	Ercc2	13871	8	Library 2	3.73e-13	3.17	4.36e-14	-4.09
	Umps	22247	8	Library 3+4	4.48e-13	3.16	7.53e-09	-1.86
	Ssb	20823	8	Library 6+7	5.45e-13	3.14	5.11e-10	-1.8
	Pdgfrb	18596	8	Library 1	1.7e-12	2.65	2.84e-12	-2.14
	Wrb	71446	8	Library 3+4	2.6e-12	2.29	3.72e-10	-1.51
	Brf2	66653	8	Library 2	2.93e-12	2.65	3.29e-11	-2.39
	Znhit2	29805	8	Library 6+7	3.4e-12	2.87	2.64e-11	-4.04
	Aldoa	11674	8	Library 2	5.75e-12	3.36	6.79e-11	-3.1
	Dr1	13486	8	Library 2	6.3e-12	2.45	8.18e-09	-1.26
	Tfdp1	21781	8	Library 5	6.34e-12	2.24	1.05e-09	-2.63
	Dhps	330817	8	Library 2	8.61e-12	1.71	1.3e-09	-1.64
	Smc1a	24061	8	Library 3+4	9.62e-12	2.07	1.45e-11	-3.35
	Gnb2l1	14694	8	Library 2	1.01e-11	2.19	6.52e-09	-2.31
	Cdipt	52858	8	Library 2	1.54e-11	2.8	2.72e-13	-4.11
	Rac1	19353	8	Library 5	2.29e-11	2.78	1.74e-11	-2.71
	Cct2	12461	8	Library 2	2.52e-11	3.37	5.12e-12	-3.64
	Pgd	110208	8	Library 3+4	3.21e-11	1.9	1.72e-10	-2.82
	Etf1	225363	8	Library 2	3.67e-11	2.38	8.9e-12	-3.54
	Ubr5	70790	8	Library 1	1.73e-10	1.97	8.45e-09	-1.15
	Fars2	69955	8	Library 2	1.95e-10	1.91	6.82e-12	-2.9
	Pabpc1	18458	8	Library 3+4	2.26e-10	2.03	1.62e-11	-3.22
	Wdr12	57750	8	Library 6+7	2.45e-10	2.92	5.2e-10	-3.01
	Pes1	64934	8	Library 6+7	3.57e-10	2.77	7.65e-11	-3.66
	Rpl8	26961	8	Library 6+7	4.71e-10	2.74	2.02e-11	-4.26
	Sec22b	20333	8	Library 6+7	7.91e-10	2.58	1.15e-09	-1.86
	Prmt5	27374	8	Library 1	8.32e-10	2.53	3.58e-10	-3.31
	Rad21	19357	8	Library 3+4	8.37e-10	1.63	1.73e-11	-2.52
