# Supplementary material for: CRISPR whole-genome screening identifies new necroptosis regulators and RIPK1 alternative splicing
Source: Cell Death Dis. 2018 Feb 15;9(3):261. doi: 10.1038/s41419-018-0301-y (PMC5833675; doi:10.1038/s41419-018-0301-y)
Supplement: Supplementary file 14 — Table S3 [file 41419_2018_301_MOESM14_ESM.xlsx]

## Sheet: Table S3
Table S3 Gene functions and protein classes for all screen hits with TNFα+zVAD gRNA enrichment Rho <10-9 and untreated depletion gRNA Rho >10-8
No-treatment Rho classs	Gene	Alias	Gene function1	Protein class or domains1	Gene name
0.05 to 1	Tnfrsf1a		TNF receptor	Transmembrane receptor	Tumor necrosis factor receptor superfamily, member 1a
	Mlkl		Necrosome component	Pseudokinase	Mixed lineage kinase domain-like
	Ripk3	Rip3	Necrosome component	Ser/Thr protein kinase; RHIM (RIP homotypic interaction motif)	Receptor-interacting serine-threonine kinase 3
	Cyld		Necrosome regulator; deubiquitinates and activates RIPK1	DUB	Cylindromatosis (turban tumor syndrome)
	Spata2		Necrosome regulator; recruits CYLD to TNFR complex	PUB domain; PHD finger	Spermatogenesis associated 2
	N4bp1		Substrate of E3 ligases NEDD4 and ITCH; inhibitor of pro-apoptotic and anti-inflammatory ITCH, which destabilizes RIPK1 (through A20) and TAK1 (through CYLD)	KH (RNA binding), UBA (ubiquitin interaction), and NYN (RNAse) domains	NEDD4 binding protein 1
	Usp9x		Anti-apoptotic (stabilizes MCL1 and XIAP)	DUB	Ubiquitin specific peptidase 9, X chromosome
	Ggnbp2	Znf403	Estrogen receptor inhibitor	C2H2 zinc finger; LxxLL nuclear receptor-binding motif	Gametogenetin binding protein 2
	Smg8		Nonsense-mediated mRNA decay (NMD)		Smg-8 homolog, nonsense mediated mRNA decay factor (C. elegans)
	C030046E11Rik	Ric1	Retrograde transport from late endosomes to Golgi; Ric1-Rgp1 complex is GEF for late Golgi Rab6A GTPase and effector of medial Golgi Rab33B GTPase	WD40 repeat	RAB6A GEF complex partner 1
	Herc4		Ubiquitination and degradation of transcription factor c-Maf and Hippo-Warts scaffold protein Salvador; negative regulation of YAP/TAZ signaling	E3 ubiquitin ligase; HECT and RCC1-like (RLD) domains	HECT and RLD domain containing E3 ubiquitin protein ligase 4
	Nudcd2	Nudcl2	Protein chaperone activity; cytoplasmic dynein regulator (stabilizing LIS1 with Hsp90)	NUD (nuclear distribution) C domain	NudC domain containing 2
	Mapk1	Erk2	Ras-Raf-MEK-ERKsignal transduction cascade	Ser/Thr protein kinase	Mitogen-activated protein kinase 1
	Nfe2l1	Nrf1	Xenobiotic and oxidative stress transcriptional response	Cap-n-collar (CNC) subfamily of basic leucine zipper (bZIP) transcriptional factors	Nuclear factor, erythroid 2 like 1
	Traf1		Dimerizes with TRAF2 to mediate TNF-alpha activation of JNK, NF-kappaB, and anti-apoptotic signals	Adaptor protein	TNF receptor associated factor 1
	Lsg1		Ribosome biogenesis (60S ribosomal subunit maturation)	GTPase	Large 60S subunit nuclear export GTPase 1
	Nfkbia	IκBα	NF-κB inhibitor; anti-apoptotic (blocks Bax recruitment to VDAC1)	Ankyrin repeats	Nuclear factor of kappa light polypeptide gene enhancer in B cells inhibitor, alpha
	Wnk1		Activates OXSR1 and paralog STK39/SPAK; activates SGK1 leading to activation of the epithelial sodium channel (ENaC); activates ERK5; cell volume recovery during osmotic stress; inhibits autophagy	Ser/Thr protein kinase	WNK lysine deficient protein kinase 1
	Ube2k	Hip2, E2-25k	Promotes aggregation of huntingtin and expanded polyglutamine proteins; anti-apoptotic (destabilizes Smac/DIABLO), p53, Rb, and newly synthesized MHC class I heavy chain	Ubiquitin-conjugating enzyme	Ubiquitin conjugating enzyme E2 K
	Ado		Oxidation of cysteamine to hypotaurine		2-aminoethanethiol dioxygenase
	Rgp1		Retrograde transport from late endosomes to Golgi; Ric1-Rgp1 complex is GEF for late Golgi Rab6A GTPase and effector of medial Golgi Rab33B GTPase		RAB6A GEF complex partner 1
	Sec23ip	P125a	ER-Golgi anterograde transport (COPII complex component)	Phosphatidic acid preferring-phospholipase A1 family; SAM domain	SEC23 interacting protein
	Zswim8			SWIM zinc finger	Zinc finger SWIM-type containing 8
	Xrn1		Decapped mRNA degradation (exoribonuclease); nonsense-mediated mRNA decay (NMD)	Exonuclease	5'-3' exoribonuclease 1
	Cog6	Cod2, ShnS, Cdg2l	Intra-Golgi vesicle, endosome-Golgi, and Golgi-ER retrograde transpost to maintain Golgi structure and function, including protein glycosylation		Component of oligomeric golgi complex 6
10-6 to 0.05	Smg7		Nonsense-mediated mRNA decay (NMD); stabilizes p53 (promotes ATM phosphorylation of MDM2)	Est1 DNA/RNA binding domain; TPR repeat	Smg-7 homolog, nonsense mediated mRNA decay factor (C. elegans)
	Pcbp1		mRNA processing; iron chaperone for metalloproteins; binds mRNA poly(rC)	K-homologous (KH) domains (RNA binding)	Poly(rC) binding protein 1
	Ptbp1		Alternative splicing factor; binds mRNA polypyrimidine tracts	Quasi-RNA recognition motif (RRM) domains	Polypyrimidine tract binding protein 1
	Ppp6c		Protein phosphatase 6 catalytic subunit	Ser/Thr protein phosphatase	Protein phosphatase 6, catalytic subunit
	Mettl3		N6-methyladenosine [m(6)A]:RNA methyltransferase; regulates splicing and mRNA export, translation, and decay		Methyltransferase like 3
	Ripk1	Rip1	Necrosome component	Protien kinase	Receptor (TNFRSF)-interacting serine-threonine kinase 1
	Ppp2ca		Protein phosphatase 2A catalytic subunit	Ser/Thr protein phosphatase	Protein phosphatase 2 catalytic subunit alpha
	Nmd3		Ribosome nuclear export adaptor		NMD3 homolog (S. cerevisiae)
	Oxsr1	Osr1	Activator of Na+/K+-Cl− co-transporters and epithelial sodium channel (ENaC); endotelial cell chemotaxis and invasion; T cell migration; ischemic neuronal cell death	Ser/Thr protien kinase	Oxidative-stress responsive 1
	Ddx6	Rck, Dhh1	DCP1 mRNA decapping complex activator; promotes mRNA degradation, translation, and/or translational repression; miRNA-mediated gene repression	DEAD-box helicase and helicase superfamily c-terminal domains	DEAD-box helicase 6
	Med12		Activator of CDK8 in Mediator subcomplex of transcription preinitiation complex; regulates Pol II transcription initiation and reinitation rates		Mediator complex subunit 12
	Nrbp1		Inhibits JAB1-mediated AP-1 activation	Ser/Thr pseudo-kinase; nuclear receptor-binding motifs	Nuclear receptor binding protein 1
	Ythdc1	Yt521	mRNA methylation [m(6)A] reader protein; alternative splicing factor	YTH [N(6)-methyladenosine-binding] domain	YTH domain containing 1
	Dmxl1		Promotes V-ATPase-mediated intracellular vesicle acidification	WD40 repeat	Dmx like 1
	Upf2		mRNA nuclear export and nonsense-mediated mRNA decay (NMD)		UPF2 regulator of nonsense transcripts homolog (yeast)
	Tmed9	p25, Gmp25, p24alpha2	Cargo receptor for Golgi-ER retrograde transport (COPI complex component); promotes ER exit of proteins		Transmembrane emp24 protein transport domain containing 9
	Nxt1		Nuclear export factor for mRNA, tRNA, and U1 snRNA		Nuclear transport factor 2 like export factor 1
	Zeb2	Sip1	DNA-binding transcriptional repressor; represses E-cadherin expression to activate epithelial-mesencymal transition	Zfh1 family of 2-handed zinc finger/homeodomain proteins	Zinc finger E-box binding homeobox 2
	Mcts1	Mct1	Promotes translation re-initiation downstream of short upstream open reading frames (uORFs)	PUA (RNA-binding) domain	Malignant T cell amplified sequence 1
	Abcf1	Abc27, Abc50	Promotes efficient translation initiation and accuracy of initiation codon selection (binds eIF2)	ATP-binding cassette (ABC) transporter superfamily (GCN20 subfamily)	ATP binding cassette subfamily F member 1
	Arfrp1	Arp1, Arl18	Golgi-to-plasma membrane transport and retrograde transport from endosomes to Golgi	Plasma membrane-associated GTPase	ADP-ribosylation factor related protein 1
	Mepce	Bcdin3	Stabilizes 7SK snRNP to sequester P-TEFb in an inactive state and inhibit transcription (Pol II processivity)	Methyltransferase	Methylphosphate capping enzyme
	Rad23b	Hr23b	Recognizes DNA adducts to initiate nucleotide excision repair of DNA damage; recruits polyubiquitinated cargo proteins to proteasomes to facilitates their degradation	UbL (ubiquitin-like) domain; UBA (ubiquitin-associated) motifs that bind multiubiquitin chains	RAD23 homolog B, nucleotide excision repair protein
10-8 to 10-6	Cog3	Sec34	Intra-Golgi vesicle, endosome-Golgi, and Golgi-ER retrograde transpost to maintain Golgi structure and function, including protein glycosylation		Component of oligomeric golgi complex 3
	Strap	Mawd (not Ttc5)	Inhibits TGF-b signaling by stabilizing association of TGF-b receptors with Smad7; inhibits ASK1 by stabilizing association with thioredoxin or 14-3-3; activates PI3K by reducing association of PDK1 with 14-3-3; inhibits GSK3-mediated degradation of β-catenin; scaffold protein for NF-κB p65 activation through interaction with TAK1, IKKα, and p65	WD40 repeat	Serine/threonine kinase receptor associated protein
	Atp6ap2	(pro)renin receptor	Promotes vacuolar proton-translocating ATPases and acidification of intracellular organelles; stabilizes pyruvate dehydrogenase E1 β subunit; receptor for aspartyl protease (pro)renin		ATPase H+ transporting accessory protein 2
	Ddi2		Cleaves and activates NRF1 to upregulate of proteasomes in response to proteasome inhibition	Aspartyl protease; ubiqutin-like domain	DNA damage inducible 1 homolog 2
	Urb1	Npa1	Ribosome biogenesis (60S ribosomal subunit maturation)		URB1 ribosome biogenesis 1 homolog
	Cog1	Ldlb	Intra-Golgi vesicle, endosome-Golgi, and Golgi-ER retrograde transpost to maintain Golgi structure and function, including protein glycosylation		Component of oligomeric golgi complex 1
	Atp6ap1	Ac45	Promotes vacuolar proton-translocating ATPases and acidification of intracellular organelles; calcium-dependent membrane fusion		ATPase H+ transporting accessory protein 1
	Cbfb	Pebp2b	Binds RUNX family transcription factors to support gene activation or repression	PEBP2/CBF transcriptional co-regulator	Core-binding factor beta subunit
	Cog4	Cod1	Intra-Golgi vesicle, endosome-Golgi, and Golgi-ER retrograde transpost to maintain Golgi structure and function, including protein glycosylation		Component of oligomeric golgi complex 4
	Tex10	Ipi1	Ribosome biogenesis (60S ribosomal subunit maturation); binds SOX2 to recruit coactivators p300 and Tet1 for activation of super-enhancers		Testis expressed 10
	Tada1	Ada1, Staf42	STAGA histone acetyltransferase complex subunit that activates gene expression		Transcriptional adaptor 1
	Ccdc101	Sgf29, Staf36	STAGA and ATAC histone acetyltransferase complex subunit that activates gene expression; cell survival of from ER stress	H3K4me2/3 reader; Tudor domains	SAGA complex associated factor 29
	Ogdh		Catalyzes conversion of 2-oxoglutarate (alpha-ketoglutarate) to succinyl-CoA during the Krebs cycle; generates NADH and ROS		Oxoglutarate dehydrogenase
	Cad	Cdg1z	De novo biosynthesis of pyrimidines required for DNA, RNA, and UDP-dependent protein glycosylation; downstream effector of Rheb		Carbamoyl-phosphate synthetase 2, aspartate transcarbamylase, and dihydroorotase
	Ufc1	Hspc155	Protein UFMylation	E2-like conjugating enzyme for ubiquitin-fold modifier-1 (UFM1)	Ubiquitin-fold modifier conjugating enzyme 1
	Ecd		Releases Rb from E2F to activate G1-S cell cycle progression; mRNA splicing		Ecdysoneless cell cycle regulator
	Vps29		Retrograde transport of proteins from endosomes to Golgi or plasma membrane	Metallophosphatase superfamily (inactive)	VPS29, retromer complex component
1Annotations are derived from references cited in the text, or from Gene [Internet] (Bethesda, M): National Library of Medicine, US, National Center for Biotechnology Information; 2017 Jul 09. Available from: https://www.ncbi.nlm.nih.gov/gene/)
