# Supplementary material for: CRISPR whole-genome screening identifies new necroptosis regulators and RIPK1 alternative splicing
Source: Cell Death Dis. 2018 Feb 15;9(3):261. doi: 10.1038/s41419-018-0301-y (PMC5833675; doi:10.1038/s41419-018-0301-y)
Supplement: Supplementary file 15 — Table S4 [file 41419_2018_301_MOESM15_ESM.xlsx]

## Sheet: Sheet1
Table S4 crRNA and sgRNA targeting sequences
Guide type	Guide name	Gene	Species	Targeting sequence
crRNA	Cdk1_i	Cdk1	mouse	GTCAAAGATGAGATACAGCC
	Mlkl_c	Mlkl	mouse	GCACACGGTTTCCTAGACGC
	Mlkl_e	Mlkl	mouse	GCTGTAGCAGGCCGTGCACA
	N4bp1_c	N4bp1	mouse	GACGGCGCCCGCGGAGAAGG
	N4bp1_d	N4bp1	mouse	GCAGCGCCGCCTTCTCCGC
	Nrbp1_f	Nrbp1	mouse	GCTTGGAAGAGTCACCCTGT
	Nrbp1_h	Nrbp1	mouse	GCTGTGGGCGCTGGCAGAAG
	NTC_13	(none)	mouse	GCCGCACCTGTTTAGCAGCA
	NTC_49	(none)	mouse	GGACATTACATATAAGACCA
	Oxsr1_g	Oxsr1	mouse	GCAGTAAGCTGCTTGGACCA
	Oxsr1_h	Oxsr1	mouse	GGGAGAGAGTGGCGATCAAG
	Ppp6c_e	Ppp6c	mouse	GCAGTGTGTGGTGACATACA
	Ppp6c_h	Ppp6c	mouse	GCTGTTCAGAACTGGAGGTC
	Ptbp1_b	Ptbp1	mouse	GTTCATTGAGATGAACACAG
	Ptbp1_c	Ptbp1	mouse	GATTGAGATGAACACAGAGG
	Ptbp1_d	Ptbp1	mouse	GCTGTAAACTCCGTCCAGTC
	Ptbp1_e	Ptbp1	mouse	GTCCGTCCAGTCTGGAAACC
	Ptbp1_f	Ptbp1	mouse	GCCAGGTTTCCAGACTGGA
	Ptbp1_g	Ptbp1	mouse	GCAGCGTCCGCTGCTGCCG
	Ptbp1_h	Ptbp1	mouse	CCGCTGCTGCCGTGGATGC
	Ripk1_b	Ripk1	mouse	GATGGCATCCAGTGACCTGC
	Ripk1_c	Ripk1	mouse	GGTCTTCTCCAGCAGGTCAC
	Ripk3_a	Ripk3	mouse	GGAACGTTCTGCTCCTGCTG
	Ripk3_h	Ripk3	mouse	GCTTGTCACCAGAGCCTGCC
	Spata2_a	Spata2	mouse	GATGGAACTGCACGTACTTC
	Spata2_b	Spata2	mouse	GAAGTACGTGCAGTTCCATG
Lentiviral sgRNA	MLKL_a	MLKL	human	TTGTGGATGACCTGGCCAA
	NTC_1	(none)	(none)	TGATCATCTTTGATCAGAA
	Ptbp1_a	Ptbp1	(none)	GTTCATCTCAATGAAGGCC
	PTBP1_a	PTBP1	human	AAGGTGACAGCCGAAGTGC
	Ptbp1_b	Ptbp1	(none)	TTCATTGAGATGAACACAG
	PTBP1_b	PTBP1	human	CTCTAGAGTGATCCACATC
	Ptbp1_c	Ptbp1	(none)	ATTGAGATGAACACAGAGG
	PTBP1_c	PTBP1	human	CGGATGTGGATCACTCTAG
	Ptbp1_d	Ptbp1	(none)	CTGTAAACTCCGTCCAGTC
	PTBP1_d	PTBP1	human	CCCATCGACGTCACGGAGG
	Ptbp1_e	Ptbp1	(none)	TCCGTCCAGTCTGGAAACC
	PTBP1_e	PTBP1	human	GGTTGGTGACCTTCCCAAA
	Ptbp1_f	Ptbp1	(none)	GCCAGGTTTCCAGACTGGA
	PTBP1_f	PTBP1	human	TTCATCGAGATGAACACGG
	PTBP1_g	PTBP1	human	TCCGTGTTCATCTCGATGA
	PTBP1_h	PTBP1	human	ATCGAGATGAACACGGAGG
	RIPK1_e	RIPK1	human	GTGCAGAACTGGACAGCGG
	RIPK3_d	RIPK3	human	TGGTTCTCCAGTTCCTCGA
