# Supplementary material for: CRISPR whole-genome screening identifies new necroptosis regulators and RIPK1 alternative splicing
Source: Cell Death Dis. 2018 Feb 15;9(3):261. doi: 10.1038/s41419-018-0301-y (PMC5833675; doi:10.1038/s41419-018-0301-y)
Supplement: Supplementary file 16 — Table S5 [file 41419_2018_301_MOESM16_ESM.xlsx]

## Sheet: Table S5
Table S5 Antibodies used
Antibody	Supplier	Catalog Number	Dilution used
Rat anti-Mlkl 3H1	Millipore	MABC604	1/1000
Rabbit mono specific anti-MLKL phospho Serine 345	Abcam	ab196436	1/500
Rabbit polyclonal anti-RIPK3	Novus Biologicals	NBP1-77299	1/2000
Rat anti-Mlkl 3H1	Millipore	MABC604	1/1000
Rabbit mono specific anti-MLKL phospho Serine 345	Abcam	ab196436	1/500
Rabbit polyclonal anti-RIPK3	Novus Biologicals	NBP1-77299	1/2000
Monoclonal mouse anti-GAPDH clone 6C5	Millipore	MAB374,	1/20000
Monoclonal mouse anti-RIPK1	BD Biosciences	610459	1/2000
Sheep anti-Rat IgG 700DX	Rockland	612-630-002	1/20000
Goat anti-Rabbit IgG DyLight 800	Rockland	611-145-122	1/20000
Goat anti-mouse Alexa Fluor 680	Molecular Probes	A-21058	1/20000
