# Supplementary material for: CRISPR whole-genome screening identifies new necroptosis regulators and RIPK1 alternative splicing
Source: Cell Death Dis. 2018 Feb 15;9(3):261. doi: 10.1038/s41419-018-0301-y (PMC5833675; doi:10.1038/s41419-018-0301-y)
Supplement: Supplementary file 17 — Table S6 [file 41419_2018_301_MOESM17_ESM.xlsx]

## Sheet: Sheet1
Table S6 RT-qPCR probes for detecting RIPK1 splice isoforms, PTBP1/2, and control RNAs
Assay ID	Forward primer sequence	Reverse sequence	Reporter or context sequence	Detection	Species	ThermoFisher product type
AI5IRIT	CCTGAGAATATCCTCGTTGATCGT	GGTTGCTGCTACTTGTTTTGAGTTG	CACATTAAGGTTCAAACTGC	Ripk1 4-Alt	mouse	Custom
AI6RPO1	ACAGCCATCGTCCTCTGGAT	ATGTCTTAAAGGAAGCCACACCAA	TCGGCTATCTTTCATTTGC	Ripk1 Alt-5	mouse	Custom
Mm00436356_m1	Not disclosed by the manufacturer	Not disclosed by the manufacturer	TCACATTAAGATAGCCGATCTTGGT	Ripk1 4-5	mouse	Inventoried
4352339E	Not disclosed by the manufacturer	Not disclosed by the manufacturer	Not disclosed by the manufacturer	Gapd	mouse	Inventoried
4352341E	Not disclosed by the manufacturer	Not disclosed by the manufacturer	Not disclosed by the manufacturer	Actb	mouse	Inventoried
Mm01731480_gH	Not disclosed by the manufacturer	Not disclosed by the manufacturer	Not disclosed by the manufacturer	Ptbp1	mouse	Inventoried
Mm00497922_m1	Not disclosed by the manufacturer	Not disclosed by the manufacturer	Not disclosed by the manufacturer	Ptbp2	mouse	Inventoried
APU6279	Not disclosed by the manufacturer	Not disclosed by the manufacturer	Not disclosed by the manufacturer	RIPK1 4-Alt	human	Custom
APTZ9NC	Not disclosed by the manufacturer	Not disclosed by the manufacturer	Not disclosed by the manufacturer	RIPK1 Alt-5	human	Custom
Hs01041868_m1	Not disclosed by the manufacturer	Not disclosed by the manufacturer	Not disclosed by the manufacturer	RIPK1 4-5	human	Inventoried
4310884E	Not disclosed by the manufacturer	Not disclosed by the manufacturer	Not disclosed by the manufacturer	GAPDH	human	Inventoried
4310879E	Not disclosed by the manufacturer	Not disclosed by the manufacturer	Not disclosed by the manufacturer	RPLP0	human	Inventoried
Hs00243060_m1	Not disclosed by the manufacturer	Not disclosed by the manufacturer	Not disclosed by the manufacturer	PTBP1	human	Inventoried
Hs00221842_m1	Not disclosed by the manufacturer	Not disclosed by the manufacturer	Not disclosed by the manufacturer	PTBP2	human	Inventoried
