# Supplementary material for: CRISPR whole-genome screening identifies new necroptosis regulators and RIPK1 alternative splicing
Source: Cell Death Dis. 2018 Feb 15;9(3):261. doi: 10.1038/s41419-018-0301-y (PMC5833675; doi:10.1038/s41419-018-0301-y)
Supplement: Supplementary file 18 — Table S7 [file 41419_2018_301_MOESM18_ESM.xlsx]

## Sheet: Table S7
Table S7 MOI and cell plating density for library screens
Screen	sgRNA Libraries	Cells per T-225 flask	Target MOI	Observed MOI range (N=3)
1	1	5.25 x 106	0.3	0.35 - 0.45
2	2	5.25 x 106	0.6	0.6 - 1.0
3	3	5.25 x 106	0.6	0.74 - 0.93
4	4	5.25 x 106	0.6	0.74 - 0.98
5	5	5.25 x 106	0.6	0.77 - 0.87
6	6 and 7	5.25 x 106	0.6	0.6 - 1.0
7	8 and 9	5.25 x 106	0.6	0.54 - 0.61
8	3 and 4	3.5 x 106	0.6	0.41 - 0.43
